# Supplementary material for: Transcriptome Analysis of Retinoic Acid-Inducible Gene I Overexpression Reveals the Potential Genes for Autophagy-Related Negative Regulation
Source: Cells. 2022 Jun 23;11(13):2009. doi: 10.3390/cells11132009 (PMC9265583; doi:10.3390/cells11132009)
Supplement: Supplementary file 1 [file cells-11-02009-s001.zip]

Archive with 3 entries (2 files):
- New folder/
- New folder/Supplementary excel file 1.xlsx
- New folder/Supplementary Table S1-4.pdf
