# Supplementary material for: Transcriptome Analysis of Retinoic Acid-Inducible Gene I Overexpression Reveals the Potential Genes for Autophagy-Related Negative Regulation
Source: Cells. 2022 Jun 23;11(13):2009. doi: 10.3390/cells11132009 (PMC9265583; doi:10.3390/cells11132009)
Supplement: Supplementary file 1 [file cells-11-02009-s001.zip › New folder/Supplementary excel file 1.xlsx]

## Sheet: sheet1
AccID	log2FC	Pvalue	FDR	Style	Location	Strand	IsoLength	type_of_gene	KeggID	Description
IFNA22P	9.40108	2.76914e-22	2.6395e-20	up	chr9:21277688-21278563	-	876	pseudo	hsa:3453	interferon, alpha 22, pseudogene
LHFPL3-AS2	8.55948	2.68996e-14	1.06231e-12	up	chr7:104894628-104926645	-	1832	ncRNA	hsa:723809	LHFPL3 antisense RNA 2
KRT8P11	8.402	3.94479e-13	1.30066e-11	up	chr9:99305084-99306851	+	1768	pseudo		keratin 8 pseudogene 11
TGM7	8.24655	8.77465e-12	2.43714e-10	up	chr15:43276277-43302255	-	2314	protein-coding	hsa:116179	transglutaminase 7
C19orf18	8.0206	5.67615e-11	1.39705e-09	up	chr19:57958437-57974534	-	915	protein-coding	hsa:147685	chromosome 19 open reading frame 18
RFPL4B	7.98933	1.02172e-09	1.99493e-08	up	chr6:112309755-112351480	+	2401	protein-coding	hsa:442247	ret finger protein-like 4B
LOC105375436	7.82438	2.98765e-09	5.3824e-08	up	chr7:104736925-104755728	-	5205	ncRNA		uncharacterized LOC105375436
RPL23AP15	7.75212	5.4996e-08	7.84002e-07	up	chr1:228449168-228449621	-	454	pseudo		ribosomal protein L23a pseudogene 15
CYP2C19	7.7317	3.66117e-09	6.48984e-08	up	chr10:94762681-94853205	+	1789	protein-coding	hsa:1557	cytochrome P450, family 2, subfamily C, polypeptide 19
CYP17A1	7.56298	3.36384e-08	4.97109e-07	up	chr10:102830531-102837533	-	1870	protein-coding	hsa:1586	cytochrome P450, family 17, subfamily A, polypeptide 1
PROM1	7.55672	4.96166e-08	7.12155e-07	up	chr4:15968226-16084100	-	4485	protein-coding	hsa:8842	prominin 1
GH1	7.52739	6.37491e-149	3.34205e-145	up	chr17:63917193-63918852	-	846	protein-coding	hsa:2688	growth hormone 1
C8orf4	7.3933	7.44708e-07	8.47803e-06	up	chr8:40153468-40155308	+	1841	protein-coding	hsa:56892	chromosome 8 open reading frame 4
LOC105374291	7.38234	5.06663e-06	4.80757e-05	up	chr3:194601777-194604244	+	753	ncRNA		uncharacterized LOC105374291
LOC105378904	7.3562	1.5784e-06	1.66662e-05	up	chr1:111361574-111371692	-	1519	ncRNA		uncharacterized LOC105378904
WDR49	7.30645	6.32265e-07	7.30099e-06	up	chr3:167478684-167653501	-	2594	protein-coding	hsa:151790	WD repeat domain 49
LOC105374118	7.25531	1.645e-06	1.73084e-05	up	chr3:134325021-134327314	-	1608	ncRNA		uncharacterized LOC105374118
HEATR4	7.23446	4.21621e-06	4.06688e-05	up	chr14:73478484-73634418	-	4033	protein-coding	hsa:399671	HEAT repeat containing 4
KCTD4	7.19779	7.08519e-06	6.50225e-05	up	chr13:45192853-45201040	-	2119	protein-coding	hsa:386618	potassium channel tetramerization domain containing 4
LOC105377038	7.19728	1.0441e-05	9.20726e-05	up	chr3:39456699-39459303	+	432	ncRNA		uncharacterized LOC105377038
LOC100313942	7.18822	1.41182e-06	1.50513e-05	up	chr14:39199871-39212739	+	12869	pseudo		transmembrane protein 92 pseudogene
STX19	7.12429	1.01242e-05	8.96933e-05	up	chr3:94014365-94029281	-	1893	protein-coding	hsa:415117	syntaxin 19
VSX2	7.06014	1.15522e-05	0.000100853	up	chr14:74239472-74262738	+	2995	protein-coding	hsa:338917	visual system homeobox 2
CUBNP3	6.95609	4.33743e-05	0.000326358	up	chr10:45127314-45148915	+	21602	pseudo		cubilin (intrinsic factor-cobalamin receptor) pseudogene 3
LOC100421250	6.95004	3.2133e-05	0.000250308	up	chr6:134009008-134009547	+	540	pseudo		epithelial splicing regulatory protein 1 pseudogene
KRT18P61	6.9208	1.73165e-05	0.000144615	up	chr17:60810115-60811518	+	1404	pseudo		keratin 18 pseudogene 61
ASB10	6.91568	4.11427e-05	0.000312142	up	chr7:151175698-151187832	-	1934	protein-coding	hsa:136371	ankyrin repeat and SOCS box containing 10
HORMAD2	6.90962	6.96847e-05	0.000497206	up	chr22:30080069-30207425	+	2151	protein-coding	hsa:150280	HORMA domain containing 2
KRT8P50	6.9006	5.74752e-13	1.85996e-11	up	chr15:42800768-42802469	-	1702	pseudo
ZNF334	6.89429	5.91194e-05	0.000428265	up	chr20:46463660-46513559	-	5768	protein-coding	hsa:55713	zinc finger protein 334
LOC101927164	6.89423	5.22757e-05	0.000385044	up	chr1:224219613-224228043	+	1323	ncRNA	hsa:101927164	uncharacterized LOC101927164
RPL31P36	6.86875	4.58444e-05	0.000342364	up	chr7:131520114-131520546	+	433	pseudo		ribosomal protein L31 pseudogene 36
FAM153C	6.84232	0.000119107	0.00079849	up	chr5:178006966-178049087	+	1077	protein-coding	hsa:653316	family with sequence similarity 153, member C, pseudogene
PPIAP3	6.80454	4.25087e-05	0.00032065	up	chr20:37530003-37530744	+	742	pseudo		peptidylprolyl isomerase A (cyclophilin A) pseudogene 3
LOC107986334	6.79378	1.24321e-38	4.49484e-36	up	chr4:186621915-186628147	-	6015	ncRNA
LOC105371634	6.75376	3.22067e-05	0.000250789	up	chr1:179816184-179819418	-	2435	ncRNA		uncharacterized LOC105371634
TRIM17	6.71217	0.000106094	0.000719532	up	chr1:228407478-228416882	-	3530	protein-coding	hsa:51127	tripartite motif containing 17
LOC105378848	6.70077	5.32236e-05	0.000390791	up	chr1:90115181-90118603	+	416	ncRNA		uncharacterized LOC105378848
SLC17A8	6.69431	0.000333268	0.00199276	up	chr12:100357079-100422059	+	3983	protein-coding	hsa:246213	solute carrier family 17 (vesicular glutamate transporter), member 8
LOC101930114	6.68355	0.000140944	0.000929434	up	chr1:209661359-209742562	-	456	ncRNA	hsa:101930114	uncharacterized LOC101930114
ANKRD26P1	6.67109	7.70136e-13	2.45064e-11	up	chr16:46469337-46569097	-	6123	pseudo	hsa:124149	ankyrin repeat domain 26 pseudogene 1
PIEZO1P2	6.66349	0.000107325	0.000726238	up	chr20:58741189-58766333	-	25145	pseudo		piezo-type mechanosensitive ion channel component 1 pseudogene 2
CNTF	6.65948	0.000275265	0.00168682	up	chr11:58622673-58625733	+	1894	protein-coding	hsa:1270	ciliary neurotrophic factor
F13B	6.64007	0.000106187	0.000719696	up	chr1:197038741-197067267	-	3641	protein-coding	hsa:2165	coagulation factor XIII, B polypeptide
LOC105377296	6.60825	0.000354967	0.0021057	up	chr4:77580886-77594199	-	3875	ncRNA		uncharacterized LOC105377296
GOLGA6D	6.57669	0.00015085	0.000988228	up	chr15:75282841-75295807	+	3449	protein-coding	hsa:653643	golgin A6 family, member D
PPEF2	6.57643	5.79864e-05	0.000421482	up	chr4:75859872-75902528	-	3414	protein-coding	hsa:5470	protein phosphatase, EF-hand calcium binding domain 2
RN7SKP22	6.57199	0.000463987	0.00265117	up	chr19:32862800-32863092	-	293	pseudo		RNA, 7SK small nuclear pseudogene 22
BCAN	6.5692	0.000463987	0.00265117	up	chr1:156641948-156659532	+	3470	protein-coding	hsa:63827	brevican
POU2F3	6.54343	0.000463987	0.00265117	up	chr11:120236640-120319944	+	4850	protein-coding	hsa:25833	POU class 2 homeobox 3
LOC105371651	6.51694	0.000300546	0.00181941	up	chr1:185267679-185283810	-	762	ncRNA		uncharacterized LOC105371651
ADGRG5	6.51044	0.000252079	0.00155932	up	chr16:57529339-57578182	+	4376	protein-coding	hsa:221188	G protein-coupled receptor 114
LOC105377490	6.51037	0.00021201	0.00133469	up	chr4:152147801-152225944	-	1007	ncRNA		uncharacterized LOC105377490
LOC105376025	6.50148	5.61805e-12	1.61828e-10	up	chr9:35013523-35024765	-	1546	ncRNA		uncharacterized LOC105376025
LOC105376216	6.47772	0.000414984	0.00240659	up	chr9:108990853-109006973	+	2556	ncRNA		uncharacterized LOC105376216
LDHAL6A	6.46836	0.000567803	0.00315663	up	chr11:18455827-18479600	+	2583	protein-coding	hsa:160287	lactate dehydrogenase A-like 6A
TSSK4	6.46492	0.000356456	0.00211095	up	chr14:24205524-24208362	+	1675	protein-coding	hsa:283629	testis-specific serine kinase 4
CLDN9	6.46163	0.000579527	0.00321075	up	chr16:3012456-3014505	+	2050	protein-coding	hsa:9080	claudin 9
CD160	6.45727	0.00066204	0.00360036	up	chr1:145719312-145739288	+	1633	protein-coding	hsa:11126	CD160 molecule
LOC105372686	6.45439	0.000381802	0.00224331	up	chr20:57158789-57162508	-	1578	ncRNA		uncharacterized LOC105372686
LOC105371777	6.42065	0.000441831	0.00254469	up	NW_003871091.1:68-70871	+	598	ncRNA		uncharacterized LOC105371777
ZAN	6.3748	0.000444857	0.00256001	up	chr7:100733599-100797797	+	8734	protein-coding	hsa:7455	zonadhesin (gene/pseudogene)
NCF1	6.35376	0.000479786	0.00272733	up	chr7:74773962-74789376	+	1459	protein-coding	hsa:653361	neutrophil cytosolic factor 1
CXCR1	6.3249	0.000813374	0.00428877	up	chr2:218162845-218166993	-	2486	protein-coding	hsa:3577	chemokine (C-X-C motif) receptor 1
SCML4	6.30298	0.000803316	0.00423894	up	chr6:107697297-107845959	-	9480	protein-coding	hsa:256380	sex comb on midleg-like 4 (Drosophila)
RPL29P1	6.29857	0.000834682	0.0043872	up	chr6:7620423-7620885	+	463	pseudo		ribosomal protein L29 pseudogene 1
LOC390600	6.26139	0.000330848	0.00198196	up	chr15:68833728-68835360	+	1633	pseudo		cytokine induced apoptosis inhibitor 1 pseudogene
WDR88	6.22558	0.00119213	0.00592468	up	chr19:33132092-33175799	+	3072	protein-coding	hsa:126248	WD repeat domain 88
LOC105378689	6.22551	0.00115292	0.00576735	up	chr1:44172746-44174626	-	1496	lncRNA		uncharacterized LOC105378689
ZNF528-AS1	6.21469	0.00119213	0.00592468	up	chr19:52388839-52397757	-	1322	ncRNA	hsa:102724105	ZNF528 antisense RNA 1
LOC107986973	6.20688	0.00119213	0.00592468	up	chr8:124248417-124279502	-	1779	ncRNA
LINC01599	6.20144	1.10349e-09	2.14062e-08	up	chr14:50007313-50105043	-	977	ncRNA	hsa:196913	chromosome 14 open reading frame 183
FGF6	6.19401	0.00119213	0.00592468	up	chr12:4434142-4445799	-	3199	protein-coding	hsa:2251	fibroblast growth factor 6
LRRC74B	6.17814	0.000843259	0.00442521	up	chr22:21045960-21064168	+	5139	protein-coding	hsa:400891	leucine rich repeat containing 74B
LOC100419798	6.17811	0.000948193	0.00488661	up	chr1:155615570-155646679	-	1154	pseudo		gon-4-like (C. elegans) pseudogene
ANKRD26P2	6.17808	0.00106724	0.00541497	up	chr13:38909228-38936204	-	26977	pseudo		ankyrin repeat domain 26 pseudogene 2
LOC100419838	6.17766	1.05911e-08	1.72034e-07	up	chr19:52861816-52864159	-	2344	pseudo		zinc finger protein 860 pseudogene
MTCO3P22	6.17003	0.00147555	0.00715431	up	chr5:100051134-100051917	-	784	pseudo
LOC100505555	6.16242	0.00100124	0.005116	up	chr19:9787406-9793378	-	908	ncRNA	hsa:100505555	uncharacterized LOC100505555
LOC105369592	6.16198	0.00147555	0.00715431	up	chr12:163632-183357	-	4015	ncRNA		uncharacterized LOC105369592
MYBPC2	6.12347	0.00147555	0.00715431	up	chr19:50432903-50466326	+	3598	protein-coding	hsa:4606	myosin binding protein C, fast type
LCN8	6.12126	0.00147555	0.00715431	up	chr9:136754388-136758551	-	1941	protein-coding	hsa:138307	lipocalin 8
LOC107984192	6.12126	0.00147555	0.00715431	up	chr10:3483547-3491642	+	7759	ncRNA
AGT	6.11515	0.00147555	0.00715431	up	chr1:230702523-230714590	-	2584	protein-coding	hsa:183	angiotensinogen (serpin peptidase inhibitor, clade A, member 8)
FAM230B	6.11483	0.00116015	0.00579661	up	chr22:21166903-21192156	+	3322	ncRNA	hsa:642633	family with sequence similarity 230, member B (non-protein coding)
GLYATL3	6.11446	0.000895444	0.00465275	up	chr6:49499958-49528064	+	2130	protein-coding	hsa:389396	glycine-N-acyltransferase-like 3
TDGF1P7	6.10531	0.000328525	0.00196946	up	chr19:39534496-39536333	+	1722	pseudo		teratocarcinoma-derived growth factor 1 pseudogene 7
NUTM1	6.09818	0.00084721	0.00444372	up	chr15:34343315-34357737	+	4196	protein-coding	hsa:256646	NUT midline carcinoma, family member 1
CLCN1	6.08941	1.81839e-09	3.3925e-08	up	chr7:143316126-143352008	+	3093	protein-coding	hsa:1180	chloride channel, voltage-sensitive 1
LOC105377570	6.07309	0.00184463	0.00864207	up	chr4:182793899-182799582	-	2974	lncRNA		uncharacterized LOC105377570
PLCE1-AS1	6.06477	0.00164389	0.00782398	up	chr10:94279290-94287070	-	1408	ncRNA	hsa:100128054	PLCE1 antisense RNA 1
LINC00184	6.05604	0.00184463	0.00864207	up	chr1:234629311-234634780	+	2270	ncRNA	hsa:100302691	long intergenic non-protein coding RNA 184
LOC107986393	6.04747	0.00184463	0.00864207	up	chr5:171583018-171584653	+	1166	lncRNA
EVPL	6.0402	0.00184463	0.00864207	up	chr17:76006845-76027452	-	6680	protein-coding	hsa:2125	envoplakin
KLRD1	6.0402	0.00184463	0.00864207	up	chr12:10238385-10329607	+	3258	protein-coding	hsa:3824	killer cell lectin-like receptor subfamily D, member 1
TIMD4	6.03886	0.00184463	0.00864207	up	chr5:156915750-156963255	-	4707	protein-coding	hsa:91937	T-cell immunoglobulin and mucin domain containing 4
ELOVL3	6.03637	6.99381e-14	2.54177e-12	up	chr10:102224767-102229589	+	2411	protein-coding	hsa:83401	ELOVL fatty acid elongase 3
RNU6-703P	6.03146	0.00184463	0.00864207	up	chr8:98048856-98048962	+	107	pseudo		RNA, U6 small nuclear 703, pseudogene
LOC101060212	6.03022	0.00184463	0.00864207	up	NT_187614.1:509010-555592	+	1405	pseudo	hsa:101060212	puromycin-sensitive aminopeptidase-like protein-like
GAPDHS	6.02269	0.00184463	0.00864207	up	chr19:35533338-35545319	+	1492	protein-coding	hsa:26330	glyceraldehyde-3-phosphate dehydrogenase, spermatogenic
LOC105375534	6.02269	0.00184463	0.00864207	up	chr7:140294371-140297459	-	1295	ncRNA		uncharacterized LOC105375534
LOC105378781	6.02269	0.00184463	0.00864207	up	chr1:67754787-67780748	+	1493	ncRNA		uncharacterized LOC105378781
TUBB1	6.02269	0.00184463	0.00864207	up	chr20:59016026-59026654	+	3638	protein-coding	hsa:81027	tubulin, beta 1 class VI
LOC105370538	5.98724	0.00233137	0.0105205	up	chr14:67096798-67189317	-	6649	ncRNA		uncharacterized LOC105370538
LOC107986142	5.98724	0.00233137	0.0105205	up	chr3:150339382-150343670	-	3423	ncRNA
RPL7AP52	5.97829	0.00233137	0.0105205	up	chr10:94882564-94883349	+	786	pseudo		ribosomal protein L7a pseudogene 52
PAPPA2	5.96976	0.0017688	0.00835213	up	chr1:176463159-176845601	+	9947	protein-coding	hsa:60676	pappalysin 2
LOC105370459	5.96046	0.00216606	0.00989162	up	chr14:39109817-39114676	-	1742	ncRNA		uncharacterized LOC105370459
HSPD1P10	5.96029	0.00233137	0.0105205	up	chr6:87298709-87300641	+	1933	pseudo		heat shock 60kDa protein 1 (chaperonin) pseudogene 10
AOX2P	5.95148	0.00233137	0.0105205	up	chr2:200738639-200791636	+	52998	pseudo	hsa:344454	aldehyde oxidase 2 pseudogene
SSMEM1	5.95124	0.00233137	0.0105205	up	chr7:130205399-130216869	+	1156	protein-coding	hsa:136263	serine-rich single-pass membrane protein 1
RPL37AP5	5.93303	0.00233137	0.0105205	up	chr7:139227478-139227859	-	382	pseudo		ribosomal protein L37a pseudogene 5
DUOX2	5.93302	0.00233137	0.0105205	up	chr15:45092653-45114161	-	6347	protein-coding	hsa:50506	dual oxidase 2
LOC105377046	5.91645	1.76053e-18	1.09876e-16	up	chr3:41257614-41267231	+	6930	ncRNA		uncharacterized LOC105377046
LOC100421414	5.90504	0.00298231	0.0129347	up	chr19:32823436-32824505	-	1070	pseudo		glial cells missing homolog 1 (Drosophila) pseudogene
PIGR	5.90504	0.00298231	0.0129347	up	chr1:206928522-206946466	-	4275	protein-coding	hsa:5284	polymeric immunoglobulin receptor
BOD1L2	5.90458	0.00209913	0.00964054	up	chr18:57147062-57150408	+	3347	protein-coding	hsa:284257	biorientation of chromosomes in cell division 1-like 2
BECN2	5.89564	0.00298231	0.0129347	up	chr1:241957767-241959062	+	1296	protein-coding		beclin 1, autophagy related, pseudogene 1
SLC39A12	5.89564	0.00298231	0.0129347	up	chr10:17951839-18043292	+	2808	protein-coding	hsa:221074	solute carrier family 39 (zinc transporter), member 12
DNM1P34	5.88621	0.00298231	0.0129347	up	chr15:75299593-75302660	-	1500	pseudo		DNM1 pseudogene 34
LOC105379119	5.87673	0.00298231	0.0129347	up	chr5:109906699-109912679	+	1886	ncRNA		uncharacterized LOC105379119
RNU6-107P	5.87673	0.00298231	0.0129347	up	chr2:232782665-232782766	+	102	pseudo		RNA, U6 small nuclear 107, pseudogene
LOC100507506	5.86722	0.00298231	0.0129347	up	chr6:4136072-4157385	+	2277	ncRNA	hsa:100507506	uncharacterized LOC100507506
RAB33A	5.85767	0.00298231	0.0129347	up	chrX:130110633-130184872	+	1108	protein-coding	hsa:9363	RAB33A, member RAS oncogene family
RNU4-85P	5.85767	0.00298231	0.0129347	up	chr3:19996803-19996925	+	123	pseudo		RNA, U4 small nuclear 85, pseudogene
MTND4P14	5.84808	0.00298231	0.0129347	up	chr9:5107937-5109290	+	1354	pseudo		MT-ND4 pseudogene 14
CHI3L2	5.83699	0.00298231	0.0129347	up	chr1:111227659-111243440	+	1500	protein-coding	hsa:1117	chitinase 3-like 2
VN1R13P	5.83699	0.00298231	0.0129347	up	chr6:27060370-27061267	-	898	pseudo		vomeronasal 1 receptor 13 pseudogene
HNF1A-AS1	5.83558	2.31067e-07	2.92601e-06	up	chr12:120969838-120972292	-	2455	ncRNA	hsa:283460	HNF1A antisense RNA 1
C9orf152	5.83179	2.96314e-17	1.62663e-15	up	chr9:110199561-110208133	-	2661	protein-coding	hsa:401546	chromosome 9 open reading frame 152
LOC102723338	5.82717	0.00298231	0.0129347	up	chr4:84526820-84575831	-	5301	ncRNA	hsa:102723338	uncharacterized LOC102723338
LOC105377579	5.79744	0.00386639	0.0160615	up	chr4:183559182-183564731	+	1213	ncRNA		uncharacterized LOC105377579
LOC105370429	5.77743	0.00386639	0.0160615	up	chr14:29928127-29936050	+	1430	ncRNA		uncharacterized LOC105370429
LOC107985359	5.74709	0.00386639	0.0160615	up	chr1:230775967-230795196	-	866	ncRNA
SLC16A12	5.74709	0.00386639	0.0160615	up	chr10:89430294-89536028	-	4707	protein-coding	hsa:387700	solute carrier family 16, member 12
TSPEAR	5.73914	6.1407e-07	7.10262e-06	up	chr21:44497892-44711580	-	4029	protein-coding	hsa:54084	thrombospondin-type laminin G domain and EAR repeats
LOC107986524	5.72666	0.00386639	0.0160615	up	chr6:118565681-118586633	+	1058	ncRNA
IMP3P2	5.71639	0.00386639	0.0160615	up	chr7:128693450-128693924	+	475	pseudo		IMP3 pseudogene 2
LINC00384	5.71639	0.00386639	0.0160615	up	chr13:30151886-30159940	-	7171	ncRNA	hsa:102157400	long intergenic non-protein coding RNA 384
LOC105372096	5.70214	0.00508795	0.020131	up	chr18:46660200-46663217	-	833	ncRNA		uncharacterized LOC105372096
MYO1G	5.69905	1.23497e-15	5.83272e-14	up	chr7:44962661-44979105	-	3279	protein-coding	hsa:64005	myosin IG
IL31RA	5.69157	0.00508795	0.020131	up	chr5:55840334-55922854	+	8122	protein-coding	hsa:133396	interleukin 31 receptor A
LOC101930048	5.69157	0.00508795	0.020131	up	chr9:2494263-2506536	-	410	ncRNA	hsa:101930048	uncharacterized LOC101930048
TUBB8P11	5.69157	0.00508795	0.020131	up	chr1:873291-874514	+	1224	pseudo		tubulin, beta 8 class VIII pseudogene 11
TEX43	5.69049	2.92609e-06	2.91051e-05	up	chr5:126631722-126636282	+	459	protein-coding	hsa:389320	testis expressed 43
LOC105376239	5.68095	0.00508795	0.020131	up	chr9:116832152-116843219	+	6731	ncRNA		uncharacterized LOC105376239
PLA1A	5.68095	0.00508795	0.020131	up	chr3:119597848-119629811	+	1812	protein-coding	hsa:51365	phospholipase A1 member A
LINC01151	5.6703	0.00508795	0.020131	up	chr8:122670385-122694106	-	571	ncRNA		long intergenic non-protein coding RNA 1151
HP	5.66085	1.61404e-05	0.000136148	up	chr16:72054592-72061056	+	1448	protein-coding	hsa:3240	haptoglobin
ITIH1	5.65959	0.00508795	0.020131	up	chr3:52777586-52792068	+	2923	protein-coding	hsa:3697	inter-alpha-trypsin inhibitor heavy chain 1
VIL1	5.65959	0.00508795	0.020131	up	chr2:218419115-218449525	+	2738	protein-coding	hsa:7429	villin 1
CYP2C18	5.64335	1.85739e-23	1.95726e-21	up	chr10:94683494-94736190	+	2545	protein-coding	hsa:1562	cytochrome P450, family 2, subfamily C, polypeptide 18
LOC105373618	5.63805	0.00508795	0.020131	up	chr2:130386437-130393729	+	5991	ncRNA		uncharacterized LOC105373618
MRPL42P2	5.63805	0.00508795	0.020131	up	chr6:16171606-16172034	+	429	pseudo		mitochondrial ribosomal protein L42 pseudogene 2
SSXP10	5.63805	0.00508795	0.020131	up	chr6:118589052-118590241	+	1190	pseudo		SSX family pseudogene 10
MIR3619	5.61634	0.00508795	0.020131	up	chr22:46091044-46091126	+	83	ncRNA	hsa:100500828	microRNA 3619
KLKP1	5.61216	2.83135e-09	5.114e-08	up	chr19:50882096-50896398	-	1125	pseudo	hsa:606293	kallikrein pseudogene 1
CTB-49A3.2	5.60541	0.00508795	0.020131	up	chr5:133209993-133226035	+	2192	ncRNA		uncharacterized LOC105379181
LOC107985985	5.60541	0.00508795	0.020131	up	chr2:216385122-216412500	-	636	ncRNA
TTC3-AS1	5.60541	0.00508795	0.020131	up	chr21:37187612-37194628	-	1853	ncRNA	hsa:100874006	TTC3 antisense RNA 1
HTR3B	5.59444	0.00508795	0.020131	up	chr11:113904796-113949682	+	4911	protein-coding	hsa:9177	5-hydroxytryptamine (serotonin) receptor 3B, ionotropic
LOC101929431	5.59444	0.00508795	0.020131	up	chr10:32434354-32446056	-	4865	ncRNA	hsa:101929431	uncharacterized LOC101929431
LOC107985983	5.59444	0.00508795	0.020131	up	chr2:216302997-216322599	+	2065	ncRNA
SLC23A4P	5.59444	0.00508795	0.020131	up	chr7:135277217-135313561	-	36345	pseudo		solute carrier family 23 (nucleobase transporters), member 4, pseudogene
YBX1P4	5.59148	2.38778e-06	2.42908e-05	up	chr7:152128837-152129656	+	820	pseudo		Y box binding protein 1 pseudogene 4
CSMD2	5.57665	0.00680863	0.0256332	up	chr1:33513999-34165842	-	16501	protein-coding	hsa:114784	CUB and Sushi multiple domains 2
CXCL10	5.57665	0.00680863	0.0256332	up	chr4:76021116-76023536	-	1216	protein-coding	hsa:3627	chemokine (C-X-C motif) ligand 10
LINC00609	5.57665	0.00680863	0.0256332	up	chr14:36070427-36165288	+	583	ncRNA	hsa:101101773	long intergenic non-protein coding RNA 609
LOC100289673	5.57665	0.00680863	0.0256332	up	chr5:109883182-109885499	+	1266	miscRNA	hsa:100289673	phosphoglycerate mutase family member 5 pseudogene
LOC107985835	5.57665	0.00680863	0.0256332	up	chr2:219350667-219355165	-	444	ncRNA
MUC13	5.57665	0.00680863	0.0256332	up	chr3:124905442-124934751	-	2879	protein-coding	hsa:56667	mucin 13, cell surface associated
RN7SL100P	5.57665	0.00680863	0.0256332	up	chr9:26895678-26895970	+	293	pseudo		RNA, 7SL, cytoplasmic 100, pseudogene
LOC105375448	5.57492	2.30541e-06	2.35139e-05	up	chr7:108577413-108614649	+	3293	ncRNA		uncharacterized LOC105375448
ASCL4	5.56532	0.00680863	0.0256332	up	chr12:107774385-107776644	+	2260	protein-coding	hsa:121549	achaete-scute family bHLH transcription factor 4
DGKI	5.56532	0.00680863	0.0256332	up	chr7:137384283-137846864	-	17357	protein-coding	hsa:9162	diacylglycerol kinase, iota
LINC01214	5.56532	0.00680863	0.0256332	up	chr3:150308240-150323747	-	371	ncRNA	hsa:101928022	long intergenic non-protein coding RNA 1214
OR1L8	5.54252	0.00680863	0.0256332	up	chr9:122546009-122576960	-	2009	protein-coding	hsa:138881	olfactory receptor, family 1, subfamily L, member 8
ACAN	5.53104	0.00680863	0.0256332	up	chr15:88803442-88875354	+	8954	protein-coding	hsa:176	aggrecan
LOC101927445	5.53084	0.00605918	0.0233568	up	chr10:101850345-101879856	+	2075	ncRNA	hsa:101927445	uncharacterized LOC101927445
SLAMF9	5.5128	4.85859e-06	4.62902e-05	up	chr1:159951492-159984730	-	2712	protein-coding	hsa:89886	SLAM family member 9
LOC107984604	5.50794	0.00680863	0.0256332	up	chr13:36156913-36163886	-	377	ncRNA
LOC107985375	5.49632	0.00680863	0.0256332	up	chr1:247389776-247393862	+	1094	ncRNA
EEF1A1P25	5.48465	0.00680863	0.0256332	up	chr3:138825063-138826326	+	1264	pseudo		eukaryotic translation elongation factor 1 alpha 1 pseudogene 25
LOC101929622	5.48465	0.00680863	0.0256332	up	chr8:37717579-37733493	+	965	ncRNA	hsa:101929622	uncharacterized LOC101929622
LOC105370175	5.48465	0.00680863	0.0256332	up	chr13:41546603-41552284	-	958	ncRNA		uncharacterized LOC105370175
LOC105371031	5.48465	0.00680863	0.0256332	up	chr15:89399716-89507395	+	2711	protein-coding		vasodilator-stimulated phosphoprotein-like
LOC105374216	5.47294	0.00680863	0.0256332	up	chr3:171101640-171161262	+	5020	ncRNA		uncharacterized LOC105374216
RPL7P44	5.47294	0.00680863	0.0256332	up	chr13:76981112-76981937	-	826	pseudo		ribosomal protein L7 pseudogene 44
LOC107984789	5.46117	0.00928564	0.0330482	up	chr15:25555086-25561032	+	4741	ncRNA
LOC107985236	5.46117	0.00928564	0.0330482	up	chr1:184607709-184632453	-	2507	ncRNA
LOC107987106	5.46117	0.00928564	0.0330482	up	chr9:104989888-104991865	-	1876	ncRNA
PTP4A1P2	5.46117	0.00928564	0.0330482	up	chr12:133032863-133034170	+	1308	pseudo		protein tyrosine phosphatase type IVA, member 1 pseudogene 2
RPL7AP2	5.46117	0.00928564	0.0330482	up	chr14:39157122-39157916	+	795	pseudo		ribosomal protein L7a pseudogene 2
RPS6P12	5.46117	0.00928564	0.0330482	up	chr9:82744055-82744792	-	738	pseudo		ribosomal protein S6 pseudogene 12
GTF2IRD2P1	5.42655	0.00928564	0.0330482	up	chr7:73242751-73280119	-	3269	pseudo		GTF2I repeat domain containing 2 pseudogene 1
KRTAP5-7	5.42655	0.00928564	0.0330482	up	chr11:71527267-71528164	+	898	protein-coding	hsa:440050	keratin associated protein 5-7
LOC105373760	5.41428	0.00928564	0.0330482	up	chr2:177064254-177165510	-	1773	ncRNA		uncharacterized LOC105373760
RPL21P3	5.41428	0.00928564	0.0330482	up	chr20:18485225-18486067	+	533	pseudo		ribosomal protein L21 pseudogene 3
SLC4A1	5.4119	1.83961e-05	0.000152416	up	chr17:44248390-44268161	-	4953	protein-coding	hsa:6521	solute carrier family 4 (anion exchanger), member 1 (Diego blood group)
RNF183	5.40777	3.39304e-07	4.15122e-06	up	chr9:113297093-113303274	-	5354	protein-coding	hsa:138065	ring finger protein 183
LOC105372410	5.40196	0.00928564	0.0330482	up	chr19:43636778-43638028	+	735	ncRNA		uncharacterized LOC105372410
LOC105374110	5.40033	5.26633e-05	0.000387491	up	chr3:131431555-131442667	-	1090	ncRNA		uncharacterized LOC105374110
CASC15	5.39402	1.83166e-07	2.37245e-06	up	chr6:21666444-22194400	+	1902	ncRNA	hsa:401237	cancer susceptibility candidate 15 (non-protein coding)
APLNR	5.37716	0.00928564	0.0330482	up	chr11:57233577-57237453	-	3877	protein-coding	hsa:187	apelin receptor
LOC107986440	5.37716	0.00928564	0.0330482	up	chr5:108718079-108723891	-	1064	ncRNA
C8orf46	5.37287	1.5808e-71	2.54995e-68	up	chr8:66493256-66518524	+	3465	protein-coding	hsa:254778	chromosome 8 open reading frame 46
BCL2A1	5.36475	0.00801464	0.0293311	up	chr15:79960890-79971301	-	943	protein-coding	hsa:597	BCL2-related protein A1
RPL10P15	5.36468	0.00928564	0.0330482	up	chr19:9820150-9820518	+	369	pseudo		ribosomal protein L10 pseudogene
OTOR	5.35215	0.00928564	0.0330482	up	chr20:16748353-16752164	+	1482	protein-coding	hsa:56914	otoraplin
LOC105369333	5.33957	0.00928564	0.0330482	up	chr11:62910761-62956328	+	3033	ncRNA		uncharacterized LOC105369333
LOC105376550	5.31425	0.0129407	0.0433768	up	chr11:11118764-11231436	+	4571	ncRNA		uncharacterized LOC105376550
LOC105374304	5.29374	1.27641e-14	5.24828e-13	up	chr3:196213616-196220396	-	2653	ncRNA		uncharacterized LOC105374304
LOC107986633	5.26739	8.70012e-05	0.000603911	up	chr6:112116000-112155733	+	842	ncRNA
TMEM236	5.26335	6.07297e-33	1.57222e-30	up	chr10:17752110-17800916	+	5454	protein-coding	hsa:653567	transmembrane protein 236
LOC100310782	5.25909	0.0129407	0.0433768	up	chr5:403697-404549	-	853	pseudo		mitochondrial translational initiation factor 3 pseudogene
LOC100420839	5.25909	0.0129407	0.0433768	up	chr6:157372554-157373170	-	617	pseudo		chromosome 18 open reading frame 21 pseudogene
LCT	5.25841	4.48355e-18	2.65594e-16	up	chr2:135787840-135837200	-	6279	protein-coding	hsa:3938	lactase
SNX31	5.24847	0.00027743	0.0016981	up	chr8:100572882-100663410	-	2537	protein-coding	hsa:169166	sorting nexin 31
GSG1L	5.23229	0.0129407	0.0433768	up	chr16:27787529-28063509	-	4976	protein-coding	hsa:146395	GSG1-like
LOC107986930	5.23229	0.0129407	0.0433768	up	chr8:23654544-23792167	+	4169	ncRNA
LOC107987175	5.23229	0.0129407	0.0433768	up	chr12:56151304-56153897	+	1059	protein-coding
GAPDHP52	5.22276	3.55563e-05	0.000274023	up	chr13:21358376-21359311	+	936	pseudo		glyceraldehyde 3 phosphate dehydrogenase pseudogene 52
LOC102724740	5.22242	4.11824e-05	0.000312218	up	chr21:38985351-39024051	-	7513	ncRNA	hsa:102724740	uncharacterized LOC102724740
LOC105371790	5.20526	0.0129407	0.0433768	up	chr17:44274019-44275680	-	606	ncRNA		uncharacterized LOC105371790
OR7E47P	5.19878	5.41977e-07	6.34931e-06	up	chr12:52079696-52108319	+	1502	pseudo		olfactory receptor, family 7, subfamily E, member 47 pseudogene
LOC102724784	5.19184	0.0117907	0.0402886	up	chr11:8768778-8810276	+	974	ncRNA	hsa:102724784	uncharacterized LOC102724784
LOC105378358	5.18206	0.000160783	0.00104644	up	chr10:73182450-73186754	-	1547	ncRNA		uncharacterized LOC105378358
LOC105370514	5.17801	0.0129407	0.0433768	up	chr14:56388615-56393562	+	1874	lncRNA		uncharacterized LOC105370514
KRT8P15	5.14111	0.000669633	0.00363268	up	chr2:202840086-202841857	-	1772	pseudo		keratin 8 pseudogene 15
IFNA5	5.09016	0.000123833	0.000828054	up	chr9:21304614-21305313	-	700	protein-coding	hsa:3442	interferon, alpha 5
MRC1	5.07603	9.09412e-22	8.11505e-20	up	chr10:17809343-17911162	+	5191	protein-coding	hsa:4360	mannose receptor, C type 1
RPL23AP81	5.03895	2.52365e-19	1.75235e-17	up	chr20:41196686-41197157	+	472	pseudo		ribosomal protein L23a pseudogene 81
NLRP3	5.03312	3.18603e-06	3.15146e-05	up	chr1:247416156-247449108	+	4461	protein-coding	hsa:114548	NLR family, pyrin domain containing 3
LOC100420114	5.0299	6.08381e-07	7.04848e-06	up	chr9:35001342-35002994	-	1653	pseudo		SPATA31 subfamily D, member 1 pseudogene
ASB5	5.02445	0.000162737	0.00105686	up	chr4:176213673-176277571	-	3722	protein-coding	hsa:140458	ankyrin repeat and SOCS box containing 5
PARP12	5.02255	2.68509e-12	8.00943e-11	up	chr7:140023744-140063721	-	3796	protein-coding	hsa:64761	poly (ADP-ribose) polymerase family, member 12
LOC105377343	5.02194	2.72965e-06	2.7401e-05	up	chr4:98783901-98862894	-	2012	ncRNA		uncharacterized LOC105377343
SLC6A4	5.01495	2.15238e-13	7.29165e-12	up	chr17:30194319-30235968	-	6606	protein-coding	hsa:6532	solute carrier family 6 (neurotransmitter transporter), member 4
ZDHHC19	4.99725	0.000267621	0.00164768	up	chr3:196197443-196211437	-	1522	protein-coding	hsa:131540	zinc finger, DHHC-type containing 19
LOC107984308	4.99148	0.000364261	0.00215211	up	chr11:8718130-8719532	+	611	ncRNA
ELAVL3	4.97696	0.000685738	0.00370712	up	chr19:11451328-11480994	-	4682	protein-coding	hsa:1995	ELAV like neuron-specific RNA binding protein 3
HSD17B3	4.94107	6.14961e-07	7.109e-06	up	chr9:96235306-96313987	-	4100	protein-coding	hsa:3293	hydroxysteroid (17-beta) dehydrogenase 3
LOC105374080	4.93881	0.000913077	0.00473239	up	chr3:125375397-125386859	+	1966	ncRNA		uncharacterized LOC105374080
PTPN22	4.93797	6.06325e-15	2.58954e-13	up	chr1:113813811-113871761	-	3811	protein-coding	hsa:26191	protein tyrosine phosphatase, non-receptor type 22 (lymphoid)
WFDC2	4.89969	0.000726606	0.00388796	up	chr20:45469754-45481532	+	566	protein-coding	hsa:10406	WAP four-disulfide core domain 2
PECAM1	4.88887	1.77128e-05	0.000147513	up	chr17:64319415-64413844	-	6831	protein-coding	hsa:5175	platelet/endothelial cell adhesion molecule 1
FLJ21408	4.88256	0.000584208	0.00322869	up	chr16:27268205-27290468	+	601	ncRNA	hsa:400512	uncharacterized LOC400512
C20orf202	4.87873	1.6816e-05	0.000140996	up	chr20:1203454-1208274	+	1604	protein-coding	hsa:400831	chromosome 20 open reading frame 202
LOC107985368	4.87594	0.000686419	0.00370985	up	chr1:236943706-237003056	+	2296	ncRNA
IL16	4.87511	4.23185e-18	2.51393e-16	up	chr15:81181844-81312763	+	8322	protein-coding	hsa:3603	interleukin 16
CILP	4.87164	2.80494e-06	2.80761e-05	up	chr15:65195999-65211608	-	4468	protein-coding	hsa:8483	cartilage intermediate layer protein, nucleotide pyrophosphohydrolase
LOC105376617	4.86854	0.000589728	0.00325266	up	chr11:33654273-33697173	-	2335	ncRNA		uncharacterized LOC105376617
FABP12	4.85931	0.00108571	0.00549142	up	chr8:81524673-81590664	-	1592	protein-coding	hsa:646486	fatty acid binding protein 12
TNRC18P1	4.83204	4.62611e-07	5.48546e-06	up	chr4:140641191-140643080	-	1890	pseudo	hsa:644962	TNRC18P1
CTSZ	4.82511	3.69168e-07	4.48001e-06	up	chr20:58995187-59007254	-	1500	protein-coding	hsa:1522	cathepsin Z
LOC100131252	4.82347	0.000494843	0.00279869	up	chr8:73277163-73278081	-	919	ncRNA		family with sequence similarity 213, member A pseudogene
ALS2CR11	4.81438	0.00180436	0.00849325	up	chr2:201487421-201619182	-	5706	protein-coding	hsa:151254	amyotrophic lateral sclerosis 2 (juvenile) chromosome region, candidate 11
GPT	4.80942	1.29718e-07	1.72491e-06	up	chr8:144502217-144507174	+	2578	protein-coding	hsa:2875	glutamic-pyruvate transaminase (alanine aminotransferase)
IGLL1	4.80514	1.22173e-05	0.000106174	up	chr22:23573125-23580548	-	1140	protein-coding	hsa:3543	immunoglobulin lambda-like polypeptide 1
KLHL30	4.76988	0.000973481	0.00499606	up	chr2:238138722-238152906	+	3685	protein-coding	hsa:377007	kelch-like family member 30
MADCAM1	4.76362	0.000717594	0.00384563	up	chr19:496490-505343	+	1537	protein-coding	hsa:8174	mucosal vascular addressin cell adhesion molecule 1
TAT	4.74285	2.41516e-05	0.000193862	up	chr16:71566851-71577095	-	2757	protein-coding	hsa:6898	tyrosine aminotransferase
LINC01121	4.73283	0.00115432	0.00577296	up	chr2:45174341-45254941	-	1098	ncRNA	hsa:400952	long intergenic non-protein coding RNA 1121
LOC105372449	4.73179	4.65498e-08	6.72743e-07	up	chr19:52230529-52264461	+	2929	ncRNA		uncharacterized LOC105372449
LOC105377735	4.7058	1.62668e-10	3.69171e-09	up	chr5:173581542-173585589	-	2922	ncRNA		uncharacterized LOC105377735
LOC101927854	4.70518	0.00167434	0.00795084	up	chr3:24151324-24189956	+	643	ncRNA	hsa:101927854	uncharacterized LOC101927854
CDHR4	4.6772	5.4047e-10	1.10788e-08	up	chr3:49790732-49802741	-	2852	protein-coding	hsa:389118	cadherin-related family member 4
LOC105372281	4.67128	0.000889692	0.00462605	up	chr19:12826785-12833089	+	643	ncRNA		uncharacterized LOC105372281
MKRN8P	4.65748	0.00211058	0.00968677	up	chr1:42889631-42892440	-	2810	pseudo		makorin ring finger protein 8, pseudogene
PTCRA	4.62598	0.00296422	0.0129042	up	chr6:42915989-42925838	+	1128	protein-coding	hsa:171558	pre T-cell antigen receptor alpha
CD38	4.61319	0.00174715	0.00826107	up	chr4:15778265-15853243	+	5694	protein-coding	hsa:952	CD38 molecule
MYL12AP1	4.6065	0.00192572	0.00897985	up	chr8:93849548-93850277	+	730	pseudo		myosin, light chain 12A, regulatory, non-sarcomeric pseudogene
ATP8A2P3	4.59656	1.30187e-11	3.5363e-10	up	chr13:26114409-26154175	-	39767	pseudo		ATPase, aminophospholipid transporter, class I, type 8A, member 2 pseudogene 3
LOC105377926	4.58844	0.00174659	0.00826027	up	chr6:106686829-106699994	+	1486	lncRNA		uncharacterized LOC105377926
LOC102723544	4.57822	0.00354001	0.0149334	up	chr12:253442-257299	-	503	ncRNA	hsa:102723544	uncharacterized LOC102723544
LOC105373426	4.57653	0.000871353	0.00454987	up	chr2:10533597-10546970	-	3219	ncRNA		uncharacterized LOC105373426
LOC105378644	4.57321	2.66175e-05	0.000211829	up	chr1:35141455-35146825	-	2336	ncRNA		uncharacterized LOC105378644
LOC101928856	4.54385	0.00133214	0.00653143	up	chr3:180481503-180602138	-	1512	ncRNA	hsa:101928856	uncharacterized LOC101928856
LOC105377664	4.54273	0.00354001	0.0149334	up	chr4:56305856-56308700	-	868	ncRNA		uncharacterized LOC105377664
HIST1H2BM	4.53621	0.0042564	0.0173896	up	chr6:27815044-27815489	+	446	protein-coding	hsa:8342	histone cluster 1, H2bm
ASS1P2	4.53083	3.33522e-33	8.74244e-31	up	chr2:38810215-38811756	-	1542	pseudo		argininosuccinate synthetase 1 pseudogene 2
CYP3A4	4.53002	0.000161809	0.00105246	up	chr7:99756960-99784188	-	2792	protein-coding	hsa:1576	cytochrome P450, family 3, subfamily A, polypeptide 4
PLEKHS1	4.52582	1.63366e-10	3.70356e-09	up	chr10:113751262-113782433	+	3444	protein-coding	hsa:79949	pleckstrin homology domain containing, family S member 1
RPL17P38	4.51914	0.000376711	0.00221775	up	chr12:107719564-107720163	+	600	pseudo		ribosomal protein L17 pseudogene 38
LOC101928277	4.51623	0.000187742	0.00119919	up	chr6:134673910-134879364	-	613	ncRNA	hsa:101928277	uncharacterized LOC101928277
LOC107984820	4.49254	0.0042564	0.0173896	up	chr16:66483055-66486282	-	3228	protein-coding
RPL22P16	4.49095	0.00404187	0.0166551	up	chr7:4865430-4865802	-	373	pseudo		ribosomal protein L22 pseudogene 16
LOC105371126	4.49013	0.00341386	0.0144971	up	chr16:21761305-21793090	-	1888	ncRNA		uncharacterized LOC105371126
LRRC43	4.47597	5.99243e-08	8.49063e-07	up	chr12:122167719-122203471	+	2033	protein-coding	hsa:254050	leucine rich repeat containing 43
C12orf50	4.46526	0.000166574	0.00107677	up	chr12:87980039-88029399	-	3879	protein-coding	hsa:160419	chromosome 12 open reading frame 50
LOC105377485	4.4634	0.00373474	0.0156359	up	chr4:151169407-151171934	+	868	ncRNA		uncharacterized LOC105377485
ASTN1	4.46064	0.00502077	0.0199973	up	chr1:176855118-177164904	-	7333	protein-coding	hsa:460	astrotactin 1
ZNF705A	4.44143	0.00343498	0.0145577	up	chr12:8172554-8180046	+	3438	protein-coding	hsa:440077	zinc finger protein 705A
LOC105370103	4.44098	4.2624e-05	0.000321404	up	chr13:20550856-20566765	-	2265	ncRNA		uncharacterized LOC105370103
NPM1P37	4.43897	1.11478e-05	9.77705e-05	up	chr6:69705090-69706257	-	1168	pseudo		nucleophosmin 1 (nucleolar phosphoprotein B23, numatrin) pseudogene 37
MEP1B	4.42226	0.00515535	0.0203383	up	chr18:32190024-32222607	+	4281	protein-coding	hsa:4225	meprin A, beta
IQCA1L	4.42039	1.35627e-13	4.74015e-12	up	chr7:151190873-151205784	-	2606	protein-coding	hsa:392843	IQ motif containing with AAA domain 1 pseudogene 1
LDHAL6B	4.41752	0.000176426	0.00113278	up	chr15:59206816-59208588	+	1773	protein-coding	hsa:92483	lactate dehydrogenase A-like 6B
IL17F	4.41004	5.59589e-07	6.54101e-06	up	chr6:52236681-52245689	-	879	protein-coding	hsa:112744	interleukin 17F
LOC100289360	4.40574	5.24508e-06	4.96341e-05	up	chr2:231437109-231437421	-	313	pseudo		HIG1 hypoxia inducible domain family, member 2A pseudogene
CPLX3	4.40542	0.000681565	0.00368932	up	chr15:74826610-74831795	+	2012	protein-coding	hsa:594855	complexin 3
ZBTB8OSP2	4.4053	0.000203315	0.00128729	up	chr2:231433572-231434430	-	859	pseudo	hsa:729898	zinc finger and BTB domain containing 8 opposite strand pseudogene 2
LOC105377847	4.4048	0.00515535	0.0203383	up	chr6:70384175-70399208	-	961	ncRNA		uncharacterized LOC105377847
LOC107985746	4.40163	0.00515535	0.0203383	up	chr1:235073154-235076363	-	2727	ncRNA
LOC107984651	4.3996	0.000320081	0.00192434	up	chr14:22650326-22657877	-	1381	ncRNA
NPR3	4.39226	1.3122e-14	5.3639e-13	up	chr5:32689076-32791724	+	7450	protein-coding	hsa:4883	natriuretic peptide receptor 3
CLEC18A	4.37526	0.00384254	0.0160099	up	chr16:69950233-69968478	+	4223	protein-coding	hsa:348174	C-type lectin domain family 18, member A
LOC101927729	4.35621	0.00629377	0.0240972	up	chr14:60305125-60323907	+	1340	ncRNA	hsa:101927729	uncharacterized LOC101927729
SPOCK1	4.3559	1.96532e-18	1.21214e-16	up	chr5:136975298-137499329	-	4827	protein-coding	hsa:6695	sparc/osteonectin, cwcv and kazal-like domains proteoglycan (testican) 1
SLC35D2	4.35487	2.53771e-10	5.48051e-09	up	chr9:96313437-96383710	-	2797	protein-coding	hsa:11046	solute carrier family 35 (UDP-GlcNAc/UDP-glucose transporter), member D2
TTC22	4.35272	0.00629377	0.0240972	up	chr1:54779696-54802379	-	4496	protein-coding	hsa:55001	tetratricopeptide repeat domain 22
LOC107986851	4.34488	0.00410605	0.0168732	up	chr7:135724526-135732130	+	3694	ncRNA
EIF1P6	4.33753	0.005993	0.02314	up	chr19:4347780-4349061	-	1282	pseudo		eukaryotic translation initiation factor 1 pseudogene 6
LOC107986776	4.33619	0.000400001	0.00233325	up	chr7:22874621-22891431	-	2047	ncRNA
RN7SKP185	4.33155	0.00629377	0.0240972	up	chr20:37975156-37975481	-	326	pseudo		RNA, 7SK small nuclear pseudogene 185
LOC105369761	4.32639	0.00135222	0.00661905	up	chr12:49551575-49553199	-	1010	ncRNA		uncharacterized LOC105369761
TUBG1P	4.3253	0.00629377	0.0240972	up	chr7:43918637-43920252	+	1616	pseudo		tubulin, gamma 1 pseudogene
DCDC2B	4.31393	1.72457e-05	0.000144138	up	chr1:32208813-32216196	+	1349	protein-coding	hsa:149069	doublecortin domain containing 2B
KLHL33	4.31105	0.0018902	0.00883581	up	chr14:20425852-20436509	-	5821	protein-coding	hsa:123103	kelch-like family member 33
FLJ33360	4.30891	3.16705e-05	0.000247348	up	chr5:6310441-6337292	-	2419	ncRNA	hsa:401172	FLJ33360 protein
LHX3	4.30079	2.67114e-11	6.9324e-10	up	chr9:136196250-136205129	-	2700	protein-coding	hsa:8022	LIM homeobox 3
MGC16025	4.29657	0.00108172	0.00547872	up	chr2:239193331-239195457	-	2127	ncRNA	hsa:85009	uncharacterized LOC85009
PAGE2B	4.29622	2.40511e-10	5.2373e-09	up	chrX:55027927-55078903	+	924	protein-coding	hsa:389860	P antigen family, member 2B
SLC17A9	4.29556	2.23468e-09	4.11424e-08	up	chr20:62952647-62968597	+	2654	protein-coding	hsa:63910	solute carrier family 17 (vesicular nucleotide transporter), member 9
PYGM	4.2938	9.13341e-93	2.12808e-89	up	chr11:64746389-64760715	-	3616	protein-coding	hsa:5837	phosphorylase, glycogen, muscle
LOC105369363	4.28131	0.00664192	0.0252093	up	chr11:68272085-68284643	+	536	ncRNA		uncharacterized LOC105369363
PLSCR2	4.28126	0.00535317	0.021002	up	chr3:146391363-146497163	-	5456	protein-coding	hsa:57047	phospholipid scramblase 2
LOC101929129	4.28059	0.00428169	0.0174785	up	chr15:69972477-70025530	-	2144	ncRNA	hsa:101929129	uncharacterized LOC101929129
ITGAM	4.28012	3.97645e-24	4.50736e-22	up	chr16:31259967-31332892	+	4745	protein-coding	hsa:3684	integrin, alpha M (complement component 3 receptor 3 subunit)
LOC101927237	4.27555	0.000826242	0.00434897	up	chr4:67417305-67422000	-	1957	ncRNA	hsa:101927237	uncharacterized LOC101927237
STPG3	4.2729	0.00718276	0.0267535	up	chr9:137250840-137253483	+	1353	protein-coding
GLULP1	4.27266	0.00774985	0.0285263	up	chr5:151848743-151850918	+	1384	pseudo		glutamate-ammonia ligase (glutamine synthetase) pseudogene 1
TLR9	4.27157	0.00488675	0.0195451	up	chr3:52221080-52226163	-	3870	protein-coding	hsa:54106	toll-like receptor 9
FAM71F1	4.2709	7.43008e-09	1.24647e-07	up	chr7:128709061-128731743	+	2063	protein-coding	hsa:84691	family with sequence similarity 71, member F1
WFIKKN2	4.26941	4.18747e-09	7.31151e-08	up	chr17:50834650-50842353	+	3754	protein-coding	hsa:124857	WAP, follistatin/kazal, immunoglobulin, kunitz and netrin domain containing 2
C21orf62-AS1	4.2552	0.00244737	0.0109685	up	NW_003315969.2:3022-28629	+	1203	ncRNA	hsa:54067	C21orf62 antisense RNA 1
FSCN3	4.2487	0.00774985	0.0285263	up	chr7:127593635-127601797	+	1891	protein-coding	hsa:29999	fascin actin-bundling protein 3, testicular
DPEP1	4.24786	0.000208606	0.00131642	up	chr16:89613308-89641540	+	2326	protein-coding	hsa:1800	dipeptidase 1 (renal)
SLC6A12	4.23812	7.47949e-26	9.9269e-24	up	chr12:190077-214523	-	3884	protein-coding	hsa:6539	solute carrier family 6 (neurotransmitter transporter), member 12
LOC100130714	4.23599	0.00774985	0.0285263	up	chr1:44187939-44189099	-	1161	pseudo		metaxin 3 pseudogene
LOC100419799	4.229	3.71909e-08	5.4348e-07	up	chr1:155649501-155650268	-	768	pseudo		gon-4-like (C. elegans) pseudogene
TMEM92-AS1	4.22745	0.00774985	0.0285263	up	chr17:50281579-50287855	-	748	ncRNA		TMEM92 antisense RNA 1
FNDC7	4.22472	1.87753e-15	8.69136e-14	up	chr1:108712934-108742749	+	3064	protein-coding	hsa:163479	fibronectin type III domain containing 7
CHRM4	4.21084	1.24233e-06	1.34218e-05	up	chr11:46384792-46386608	-	1817	protein-coding	hsa:1132	cholinergic receptor, muscarinic 4
CETP	4.21027	0.00774985	0.0285263	up	chr16:56961923-56983844	+	1914	protein-coding	hsa:1071	cholesteryl ester transfer protein, plasma
C11orf72	4.20163	0.00774985	0.0285263	up	chr11:67602880-67606706	-	2431	ncRNA	hsa:100505621	chromosome 11 open reading frame 72
LOC101929372	4.20034	2.30176e-10	5.05424e-09	up	chr22:17580157-17589192	-	1838	protein-coding	hsa:101929372	uncharacterized LOC101929372
AVIL	4.19574	7.85997e-29	1.38507e-26	up	chr12:57797372-57818704	-	5811	protein-coding	hsa:10677	advillin
LOC105375038	4.19495	4.90928e-18	2.88369e-16	up	chr6:36638626-36642020	+	1720	ncRNA		uncharacterized LOC105375038
LOC105371517	4.18191	1.00481e-08	1.64375e-07	up	chr17:7951346-7961872	+	1286	ncRNA		uncharacterized LOC105371517
LAT2	4.18097	8.95573e-22	8.02571e-20	up	chr7:74209757-74229834	+	2191	protein-coding	hsa:7462	linker for activation of T cells family, member 2
ZNF418	4.17961	3.07209e-11	7.87552e-10	up	chr19:57921882-57935404	-	4681	protein-coding	hsa:147686	zinc finger protein 418
OR9A3P	4.1691	0.00963249	0.0339542	up	chr7:141862859-141863818	+	960	pseudo		olfactory receptor, family 9, subfamily A, member 3 pseudogene
TRD-GTC2-6	4.1691	0.00963249	0.0339542	up	chr6:27479674-27479745	+	72	tRNA		transfer RNA-Asp (GTC) 2-6
LOC105376713	4.16756	0.00963249	0.0339542	up	chr15:40998885-41004845	+	869	ncRNA		uncharacterized LOC105376713
LOC107986196	4.1651	1.13796e-43	5.54953e-41	up	chr4:151124210-151141113	+	1598	ncRNA
LOC105369389	4.16008	0.00963249	0.0339542	up	chr11:75509908-75522467	+	6869	ncRNA		uncharacterized LOC105369389
LOC105369301	4.15819	2.36213e-05	0.000190295	up	chr21:36429802-36498045	+	2973	ncRNA		uncharacterized LOC105369301
LOC100421472	4.15782	0.0012353	0.00611237	up	chr2:63232333-63234030	-	1698	pseudo		mitochondrial fission regulator 2 pseudogene
LOC105373745	4.15735	0.00963249	0.0339542	up	chr2:173813386-173816703	-	536	ncRNA		uncharacterized LOC105373745
LOC105370000	4.15127	0.00963249	0.0339542	up	chr12:114682521-114734114	+	3826	ncRNA		uncharacterized LOC105370000
ZNF354C	4.14854	2.15018e-05	0.0001749	up	chr5:179060415-179083977	+	5851	protein-coding	hsa:30832	zinc finger protein 354C
ELF3	4.14206	0.00963249	0.0339542	up	chr1:202010519-202017188	+	3248	protein-coding	hsa:1999	E74-like factor 3 (ets domain transcription factor, epithelial-specific )
LOC105374536	4.13281	0.00963249	0.0339542	up	chr4:25424465-25468628	+	2307	ncRNA		uncharacterized LOC105374536
UTS2B	4.13281	0.00963249	0.0339542	up	chr3:191267155-191330536	-	2408	protein-coding	hsa:257313	urotensin 2B
TKTL2	4.1142	0.00963249	0.0339542	up	chr4:163471095-163473895	-	2801	protein-coding	hsa:84076	transketolase-like 2
LOC105374748	4.10779	3.77661e-22	3.50423e-20	up	chr5:43018632-43034635	+	2310	ncRNA		uncharacterized LOC105374748
RPSAP11	4.09514	0.00963249	0.0339542	up	chr3:32190671-32191697	+	1027	pseudo		ribosomal protein SA pseudogene 11
LOC105370384	4.0833	0.00378002	0.0157934	up	chr13:114250630-114281069	-	1857	ncRNA		uncharacterized LOC105370384
RASL12	4.0823	0.0120955	0.0411489	up	chr15:65045576-65076654	-	2640	protein-coding	hsa:51285	RAS-like, family 12
RN7SL336P	4.0823	0.0120955	0.0411489	up	chr6:89090946-89091242	+	297	pseudo		RNA, 7SL, cytoplasmic 336, pseudogene
SLC38A8	4.08121	1.29125e-08	2.06226e-07	up	chr16:84009667-84043372	-	1890	protein-coding	hsa:146167	solute carrier family 38, member 8
GOLGA6C	4.07814	1.72761e-13	5.92928e-12	up	chr15:75258404-75273455	+	5379	protein-coding	hsa:653641	golgin A6 family, member C
HIST1H2BE	4.06701	0.0120955	0.0411489	up	chr6:26183796-26184230	+	435	protein-coding	hsa:8344	histone cluster 1, H2be
AGER	4.06604	0.00063544	0.003471	up	chr6:32180968-32185247	-	2320	protein-coding	hsa:177	advanced glycosylation end product-specific receptor
LOC102724389	4.04814	0.0120955	0.0411489	up	chr2:68332628-68346003	+	650	ncRNA	hsa:102724389	uncharacterized LOC102724389
FABP5P3	4.04225	0.0120955	0.0411489	up	chr7:152436895-152443016	+	856	pseudo	hsa:220832	fatty acid binding protein 5 pseudogene 3
SIGLEC1	4.04225	0.0120955	0.0411489	up	chr20:3686970-3712558	-	8028	protein-coding	hsa:6614	sialic acid binding Ig-like lectin 1, sialoadhesin
HHATL	4.04157	0.000320641	0.0019266	up	chr3:42692663-42702849	-	1928	protein-coding	hsa:57467	hedgehog acyltransferase-like
LOC101927538	4.04127	0.000130801	0.000869381	up	chr6:109334192-109352879	-	3420	ncRNA	hsa:101927538	uncharacterized LOC101927538
KRT8P36	4.038	1.1932e-07	1.5978e-06	up	chr3:138101236-138102993	-	1758	pseudo		keratin 8 pseudogene 36
TRIM72	4.03525	3.68324e-14	1.3967e-12	up	chr16:31214021-31225656	+	2155	protein-coding	hsa:493829	tripartite motif containing 72, E3 ubiquitin protein ligase
AIFM3	4.03391	1.81159e-05	0.000150571	up	chr22:20965130-20981360	+	2429	protein-coding	hsa:150209	apoptosis-inducing factor, mitochondrion-associated, 3
LOC392787	4.02198	0.00305425	0.013203	up	chr7:128912660-128923070	-	10411	pseudo		filamin C pseudogene
SLC28A1	4.01507	0.000151589	0.000992142	up	chr15:84884351-84975649	+	2970	protein-coding	hsa:9154	solute carrier family 28 (concentrative nucleoside transporter), member 1
RPL31P52	4.01406	0.00315556	0.0135793	up	chr12:120450400-120450802	-	403	pseudo		ribosomal protein L31 pseudogene 52
LOC105378450	4.01253	0.0153594	0.0497432	up	chr10:99624782-99653622	+	1761	ncRNA		uncharacterized LOC105378450
TMEM151A	4.01253	0.0153594	0.0497432	up	chr11:66291902-66296664	+	2530	protein-coding	hsa:256472	transmembrane protein 151A
SLC25A18	4.00114	9.01479e-10	1.78172e-08	up	chr22:17562470-17590890	+	3964	protein-coding	hsa:83733	solute carrier family 25 (glutamate carrier), member 18
RAD51L3-RFFL	4.00019	0.0120955	0.0411489	up	chr17:35009112-35121522	-	3904	ncRNA	hsa:100529207	RAD51L3-RFFL readthrough
A4GNT	3.99857	0.0120955	0.0411489	up	chr3:138123718-138133310	-	1970	protein-coding	hsa:51146	alpha-1,4-N-acetylglucosaminyltransferase
CFAP52	3.98871	0.0120955	0.0411489	up	chr17:9576627-9643459	+	2193	protein-coding	hsa:146845	cilia and flagella associated protein 52
LOC107986148	3.98695	3.45709e-14	1.32532e-12	up	chr3:156678621-156682273	+	3105	ncRNA
LOC107984726	3.97722	0.0153594	0.0497432	up	chr15:81079707-81082490	+	756	lncRNA
LY86-AS1	3.97722	0.0153594	0.0497432	up	chr6:6346465-6622826	-	2023	ncRNA	hsa:285780	LY86 antisense RNA 1
LOC107984850	3.97676	0.0114063	0.0391282	up	chr1:860226-868202	+	2070	ncRNA
SNAI3	3.97651	0.00960652	0.0339425	up	chr16:88677682-88686474	-	1713	protein-coding	hsa:333929	snail family zinc finger 3
LOC107986618	3.97233	0.0153594	0.0497432	up	chr6:84020888-84026106	+	2023	ncRNA
CSTL1	3.96313	0.000356152	0.00210975	up	chr20:23439685-23444930	+	736	protein-coding	hsa:128817	cystatin-like 1
ANKDD1B	3.96046	0.000242012	0.00150459	up	chr5:75611289-75671846	+	2844	protein-coding	hsa:728780	ankyrin repeat and death domain containing 1B
HSPB6	3.96004	0.0133866	0.0445725	up	chr19:35754566-35757029	-	1460	protein-coding	hsa:126393	heat shock protein, alpha-crystallin-related, B6
LOC101928021	3.95886	0.0153594	0.0497432	up	chr17:67244776-67262080	+	850	ncRNA	hsa:101928021	uncharacterized LOC101928021
LOC105376231	3.95886	0.0153594	0.0497432	up	chr9:114696608-114700168	+	2633	ncRNA		uncharacterized LOC105376231
LINC01348	3.95706	0.0146483	0.0480335	up	chr1:235065474-235069818	-	1000	ncRNA	hsa:731656	long intergenic non-protein coding RNA 1348
LOC105371472	3.95703	0.0153594	0.0497432	up	chr1:161279465-161281772	-	715	ncRNA		uncharacterized LOC105371472
LOC107984825	3.95044	0.00118514	0.00589897	up	chr16:24826730-24832735	+	1148	ncRNA
GFRA3	3.94189	0.000957286	0.00492863	up	chr5:138252380-138274564	-	1931	protein-coding	hsa:2676	GDNF family receptor alpha 3
FUT6	3.93876	0.0153594	0.0497432	up	chr19:5830626-5839753	-	3267	protein-coding	hsa:2528	fucosyltransferase 6 (alpha (1,3) fucosyltransferase)
MOBP	3.93619	5.21866e-20	3.92241e-18	up	chr3:39467573-39529497	+	6204	protein-coding	hsa:4336	myelin-associated oligodendrocyte basic protein
VN2R1P	3.93147	0.0153594	0.0497432	up	chr3:156033582-156037647	+	4066	pseudo		vomeronasal 2 receptor 1 pseudogene
BEST2	3.93087	2.16979e-06	2.22092e-05	up	chr19:12751691-12758458	+	2111	protein-coding	hsa:54831	bestrophin 2
GPRIN2	3.92969	1.82872e-06	1.90408e-05	up	chr10:46543963-46556637	-	9838	protein-coding	hsa:9721	G protein regulated inducer of neurite outgrowth 2
PHBP13	3.92766	0.00299179	0.0129677	up	chr13:35251063-35251833	+	771	pseudo		prohibitin pseudogene 13
RPL12P30	3.92645	0.0153594	0.0497432	up	chr11:30368060-30368688	+	629	pseudo		ribosomal protein L12 pseudogene 30
HEIH	3.91882	0.00309144	0.0133253	up	chr5:180829954-180831618	-	1665	ncRNA	hsa:100859930	hepatocellular carcinoma up-regulated EZH2-associated long non-coding RNA
LOC105369811	3.91618	0.0153594	0.0497432	up	chr12:66362390-66371843	+	689	ncRNA		uncharacterized LOC105369811
MIR3659	3.91618	0.0153594	0.0497432	up	chr1:38089231-38089329	+	99	ncRNA	hsa:100500801	microRNA 3659
LEFTY1	3.9075	2.44095e-08	3.69579e-07	up	chr1:225886282-225889146	-	1626	protein-coding	hsa:10637	left-right determination factor 1
IMPDH1P1	3.88407	0.0153594	0.0497432	up	chr9:34132459-34134795	-	2337	pseudo		IMP (inosine monophosphate) dehydrogenase 1 pseudogene 1
SERPINC1	3.8706	0.0121161	0.0411992	up	chr1:173903804-173917378	-	1765	protein-coding	hsa:462	serpin peptidase inhibitor, clade C (antithrombin), member 1
CDYL2	3.86577	0.00030043	0.00181923	up	chr16:80597899-80805043	-	8670	protein-coding	hsa:124359	chromodomain protein, Y-like 2
TNN	3.86167	0.0143983	0.0473545	up	chr1:175067858-175148066	+	5008	protein-coding	hsa:63923	tenascin N
LOC101929125	3.85612	0.0059259	0.0229146	up	chr20:3808494-3812434	+	706	ncRNA	hsa:101929125	uncharacterized LOC101929125
SEPT14P7	3.85362	4.76396e-14	1.77128e-12	up	chr7:45820920-45823501	+	2582	pseudo
SLC7A9	3.85001	1.84726e-10	4.13416e-09	up	chr19:32830511-32870958	-	2880	protein-coding	hsa:11136	solute carrier family 7 (amino acid transporter light chain, bo,+ system), member 9
RAPSN	3.84495	1.5953e-10	3.62443e-09	up	chr11:47437757-47449178	-	1707	protein-coding	hsa:5913	receptor-associated protein of the synapse
LOC100130353	3.84461	0.00366684	0.0154003	up	chr11:119402750-119405388	+	2639	pseudo		hippocampus abundant transcript-like 1 pseudogene
FAM180B	3.83824	0.00343303	0.0145524	up	chr11:47586678-47589194	+	1403	protein-coding	hsa:399888	family with sequence similarity 180, member B
NT5DC4	3.83172	0.00477121	0.0191634	up	chr2:112717245-112742879	+	3500	protein-coding	hsa:284958	5'-nucleotidase domain containing 4
LOC107984221	3.82889	0.00392269	0.0162599	up	chr10:35581445-35586346	+	2841	ncRNA
SLC22A14	3.82704	2.21628e-09	4.08396e-08	up	chr3:38281662-38318575	+	2991	protein-coding	hsa:9389	solute carrier family 22, member 14
EFCAB8	3.82681	6.65398e-10	1.3391e-08	up	chr20:32860995-32961845	+	4133	protein-coding	hsa:388795	EF-hand calcium binding domain 8
ECM2	3.8255	0.0067255	0.025485	up	chr9:92493547-92536092	-	3290	protein-coding	hsa:1842	extracellular matrix protein 2, female organ and adipocyte specific
LOC105378247	3.82483	0.00729791	0.027115	up	chr12:41979053-42026607	-	1265	ncRNA		uncharacterized LOC105378247
LOC107986987	3.81953	0.00786186	0.0288828	up	chr8:145022214-145027896	-	3323	protein-coding
ADAM20P1	3.79756	7.84041e-06	7.11747e-05	up	chr14:70468876-70483756	-	3039	pseudo	hsa:317760	ADAM metallopeptidase domain 20 pseudogene 1
TMPRSS9	3.79276	0.00697303	0.0261022	up	chr19:2385254-2426261	+	3716	protein-coding	hsa:360200	transmembrane protease, serine 9
DRC1	3.78935	7.25867e-11	1.7597e-09	up	chr2:26401912-26456713	+	2495	protein-coding	hsa:92749	dynein regulatory complex subunit 1
LOC107984717	3.78898	0.00247836	0.0110836	up	chr15:71079785-71095341	+	2647	lncRNA
LOC100287430	3.77658	2.43629e-13	8.20048e-12	up	chr6:116258445-116259187	-	743	pseudo		ribosomal protein S5 pseudogene
APC2	3.77341	1.86635e-12	5.70515e-11	up	chr19:1446268-1473244	+	10296	protein-coding	hsa:10297	adenomatosis polyposis coli 2
MYLK-AS2	3.76681	0.0110622	0.0381786	up	chr3:123689644-123692407	+	500	ncRNA		MYLK antisense RNA 2
LOC105371692	3.75967	2.2131e-24	2.57826e-22	up	chr1:204559683-204628442	+	10498	ncRNA		uncharacterized LOC105371692
RFPL1S	3.75487	0.00136972	0.00670002	up	chr22:29437015-29442129	-	5115	ncRNA	hsa:10740	RFPL1 antisense RNA 1
CYP4F3	3.75428	0.00929788	0.0330637	up	chr19:15640897-15660760	+	2988	protein-coding	hsa:4051	cytochrome P450, family 4, subfamily F, polypeptide 3
IMPG2	3.75272	2.50995e-07	3.15928e-06	up	chr3:101222546-101320575	-	8352	protein-coding	hsa:50939	interphotoreceptor matrix proteoglycan 2
BCRP3	3.75205	1.11645e-14	4.63604e-13	up	chr22:24632915-24653360	+	1425	pseudo	hsa:644165	breakpoint cluster region pseudogene 3
NPC1L1	3.74058	1.00762e-39	3.98674e-37	up	chr7:44512440-44541650	-	5048	protein-coding	hsa:29881	NPC1-like 1
LEFTY2	3.73744	1.23716e-06	1.33866e-05	up	chr1:225936598-225941383	-	2187	protein-coding	hsa:7044	left-right determination factor 2
LOC653513	3.7158	0.00661148	0.0251074	up	chr1:149187067-149322070	-	4992	protein-coding	hsa:653513	phosphodiesterase 4D interacting protein pseudogene
LOC105375363	3.70065	0.00682743	0.0256778	up	chr7:77653341-77682570	+	1266	ncRNA		uncharacterized LOC105375363
LOC105375668	3.69861	0.00263655	0.0116815	up	chr8:100234182-100244932	-	3362	ncRNA		uncharacterized LOC105375668
ASB16	3.69698	0.000915998	0.004744	up	chr17:44170706-44179083	+	2139	protein-coding	hsa:92591	ankyrin repeat and SOCS box containing 16
LOC105377073	3.68924	0.0132459	0.044207	up	chr3:47476219-47482470	+	342	ncRNA		uncharacterized LOC105377073
ERAS	3.68589	0.00824181	0.0300523	up	chrX:48826513-48829869	+	826	protein-coding	hsa:3266	ES cell expressed Ras
HPX	3.68333	2.50857e-16	1.27992e-14	up	chr11:6431038-6441024	-	1623	protein-coding	hsa:3263	hemopexin
TEX29	3.68308	1.47828e-06	1.57278e-05	up	chr13:111305838-111344248	+	2042	protein-coding	hsa:121793	testis expressed 29
SLC6A13	3.68285	2.60109e-19	1.78836e-17	up	chr12:220621-262930	-	2361	protein-coding	hsa:6540	solute carrier family 6 (neurotransmitter transporter), member 13
LOC105378858	3.67979	0.00323994	0.0138911	up	chr1:94144819-94161728	-	1370	ncRNA		uncharacterized LOC105378858
FTH1P16	3.67487	3.06561e-05	0.000239962	up	chr11:77734315-77735232	-	918	pseudo		ferritin, heavy polypeptide 1 pseudogene 16
C21orf91-OT1	3.67229	0.00271443	0.0119633	up	chr21:17777404-17792509	-	497	ncRNA	hsa:246312	C21orf91 overlapping transcript 1
LOC100422526	3.67132	5.50025e-10	1.12417e-08	up	chr1:161890940-161891677	+	738	pseudo		proteasome (prosome, macropain) activator subunit 3 (PA28 gamma; Ki) pseudogene
HMGB1P44	3.66849	0.000563872	0.00313781	up	chr4:77963940-77964530	+	591	pseudo		high mobility group box 1 pseudogene 44
SPDYE21P	3.66666	0.000293099	0.00177983	up	chr7:67278293-67288993	+	10701	pseudo		speedy homolog E1 (Xenopus laevis) pseudogene
LOC105376311	3.66075	0.0132459	0.044207	up	chr9:134472610-134483232	+	3496	ncRNA		uncharacterized LOC105376311
HIPK1-AS1	3.65197	2.41658e-05	0.000193862	up	chr1:113924001-113929525	-	2117	ncRNA	hsa:101928846	HIPK1 antisense RNA 1
GDPD2	3.64397	0.00329242	0.0140759	up	chrX:70423031-70433391	+	2439	protein-coding	hsa:54857	glycerophosphodiester phosphodiesterase domain containing 2
HVCN1	3.64313	5.05032e-06	4.79426e-05	up	chr12:110648686-110704945	-	2059	protein-coding	hsa:84329	hydrogen voltage-gated channel 1
LOC105374166	3.64101	0.0033788	0.0143748	up	chr3:153319449-153386518	+	2676	ncRNA		uncharacterized LOC105374166
LOC105375659	3.63932	0.0132459	0.044207	up	chr8:98254094-98305689	+	4042	ncRNA		uncharacterized LOC105375659
ACTBP11	3.63694	0.000752895	0.00401429	up	chr1:223863145-223864935	-	1791	pseudo		actin, beta pseudogene 11
LOC100996247	3.63554	9.39586e-09	1.54899e-07	up	chr16:18874896-18875922	-	1027	pseudo		putative uncharacterized protein encoded by LINC00269-like
FAM184B	3.6265	1.16148e-10	2.71833e-09	up	chr4:17632073-17781512	-	3855	protein-coding	hsa:27146	family with sequence similarity 184, member B
LOC107985874	3.59153	0.0131397	0.0439246	up	chr2:42286726-42310332	-	571	ncRNA
NEB	3.58263	2.08307e-56	2.08009e-53	up	chr2:151485334-151734487	-	26307	protein-coding	hsa:4703	nebulin
C4orf50	3.58205	0.0147468	0.0483112	up	chr4:5897591-6018762	-	14848	protein-coding	hsa:389197	chromosome 4 open reading frame 50
IL17RE	3.58197	2.85338e-28	4.82543e-26	up	chr3:9902086-9916402	+	2834	protein-coding	hsa:132014	interleukin 17 receptor E
ACTA1	3.5771	1.45984e-30	2.94354e-28	up	chr1:229431245-229434096	-	1493	protein-coding	hsa:58	actin, alpha 1, skeletal muscle
ALPK3	3.57195	5.38722e-28	8.69e-26	up	chr15:84816631-84873482	+	10917	protein-coding	hsa:57538	alpha-kinase 3
IL34	3.5691	0.000232299	0.0014485	up	chr16:70579895-70660682	+	1863	protein-coding	hsa:146433	interleukin 34
SLC25A41	3.56246	0.00291873	0.01273	up	chr19:6426037-6436267	-	1649	protein-coding	hsa:284427	solute carrier family 25, member 41
RPL39P8	3.52344	0.00195212	0.0090747	up	chr1:112890592-112890971	-	380	pseudo		ribosomal protein L39 pseudogene 8
KIAA1324	3.52079	1.40271e-14	5.70053e-13	up	chr1:109113963-109206781	+	7032	protein-coding	hsa:57535	KIAA1324
LOC105372549	3.5174	0.000355401	0.00210709	up	chr20:17912579-17925248	-	1182	ncRNA		uncharacterized LOC105372549
LOC107986858	3.51008	0.00831292	0.03028	up	chr7:150341845-150358393	+	1702	ncRNA
SLC5A11	3.50965	8.27663e-13	2.60994e-11	up	chr16:24832784-24911711	+	3409	protein-coding	hsa:115584	solute carrier family 5 (sodium/inositol cotransporter), member 11
LOC101927575	3.50463	0.00066721	0.0036219	up	chr9:84063443-84094601	+	2031	ncRNA	hsa:101927575	uncharacterized LOC101927575
HMGN2P1	3.50099	0.00192202	0.00896658	up	chr14:23263101-23263791	-	691	pseudo		high mobility group nucleosomal binding domain 2 pseudogene 1
DNAH10	3.49923	3.85864e-11	9.73715e-10	up	NT_187590.1:177-109264	+	9832	protein-coding	hsa:196385	dynein, axonemal, heavy chain 10
RPL21P60	3.49839	1.96993e-08	3.033e-07	up	chr5:177264726-177265274	+	549	pseudo		ribosomal protein L21 pseudogene 60
LOC105369812	3.49608	3.16184e-09	5.67184e-08	up	chr12:67394371-67479538	+	3965	ncRNA		uncharacterized LOC105369812
PTPRE	3.49588	0.00654938	0.0249121	up	chr10:127907061-128085855	+	6895	protein-coding	hsa:5791	protein tyrosine phosphatase, receptor type, E
LOC105371452	3.4878	0.014868	0.0486404	up	chr1:155609609-155612634	-	360	ncRNA		uncharacterized LOC105371452
HK3	3.48257	0.00248834	0.0111184	up	chr5:176880869-176899373	-	3284	protein-coding	hsa:3101	hexokinase 3 (white cell)
FAM71A	3.47382	1.97053e-09	3.65764e-08	up	chr1:212624447-212626778	+	2332	protein-coding	hsa:149647	family with sequence similarity 71, member A
DDX58	3.46852	4.86053e-106	1.45607e-102	up	chr9:32455302-32526324	-	4756	protein-coding	hsa:23586	DEAD (Asp-Glu-Ala-Asp) box polypeptide 58
CHRNE	3.46767	1.62968e-07	2.1319e-06	up	chr17:4897769-4905019	-	2460	protein-coding	hsa:1145	cholinergic receptor, nicotinic, epsilon (muscle)
ZC3H12D	3.4666	6.31758e-06	5.86453e-05	up	chr6:149447630-149485012	-	4907	protein-coding	hsa:340152	zinc finger CCCH-type containing 12D
HGD	3.46551	4.7652e-05	0.000354474	up	chr3:120628168-120682571	-	2010	protein-coding	hsa:3081	homogentisate 1,2-dioxygenase
LINC00880	3.46454	0.00117821	0.00587008	up	chr3:157081667-157123002	-	2016	ncRNA	hsa:339894	long intergenic non-protein coding RNA 880
LOC100288001	3.45466	0.00277073	0.012168	up	chr8:66983922-66986508	-	2455	pseudo		pre-mRNA processing factor 3 pseudogene
ARHGEF33	3.44993	0.000105199	0.000714155	up	chr2:38919363-38975449	+	4304	protein-coding	hsa:100271715	Rho guanine nucleotide exchange factor (GEF) 33
DHH	3.44724	3.8939e-05	0.00029682	up	chr12:49086656-49094819	-	4701	protein-coding	hsa:50846	desert hedgehog
LOC105376547	3.44356	0.00024513	0.00151992	up	chr11:10834845-10838616	-	353	ncRNA		uncharacterized LOC105376547
LOC102723885	3.4425	0.00526177	0.0206938	up	chr7:88216660-88229768	+	587	ncRNA	hsa:102723885	uncharacterized LOC102723885
LOC105376675	3.4421	5.49389e-07	6.42896e-06	up	chr12:10566990-10570094	-	1519	ncRNA		uncharacterized LOC105376675
SMCO2	3.44008	5.19997e-06	4.92517e-05	up	chr12:27446482-27506911	+	6176	protein-coding	hsa:341346	single-pass membrane protein with coiled-coil domains 2
BTN1A1	3.43425	0.00151744	0.00732184	up	chr6:26499290-26510425	+	3958	protein-coding	hsa:696	butyrophilin, subfamily 1, member A1
COL20A1	3.43395	2.87873e-13	9.62789e-12	up	chr20:63293169-63334847	+	8142	protein-coding	hsa:57642	collagen, type XX, alpha 1
FUT3	3.43135	0.000641894	0.00350203	up	chr19:5842888-5851474	-	2590	protein-coding	hsa:2525	fucosyltransferase 3 (galactoside 3(4)-L-fucosyltransferase, Lewis blood group)
FGF18	3.42558	5.19907e-06	4.92517e-05	up	chr5:171419663-171457626	+	1982	protein-coding	hsa:8817	fibroblast growth factor 18
IMPA1P1	3.42392	0.000775995	0.00411653	up	chr8:81604564-81626974	-	1856	pseudo
RSPH10B2	3.42174	1.18976e-07	1.59522e-06	up	chr7:6754109-6798775	+	3268	protein-coding	hsa:728194	radial spoke head 10 homolog B2 (Chlamydomonas)
ADAM1B	3.41278	0.00855524	0.0310118	up	chr12:111927194-111928934	+	1741	pseudo		ADAM metallopeptidase domain 1B, pseudogene
PFN1P2	3.41065	0.00644444	0.0245664	up	chr1:120432204-120434109	-	1906	pseudo	hsa:767846	profilin 1 pseudogene 2
LOC105375470	3.40729	0.000372116	0.00219496	up	chr7:118151349-118184002	-	4588	ncRNA		uncharacterized LOC105375470
PIP5K1B	3.40311	3.48389e-35	1.0588e-32	up	chr9:68705217-69009176	+	5608	protein-coding	hsa:8395	phosphatidylinositol-4-phosphate 5-kinase, type I, beta
RDM1	3.39994	0.00519516	0.0204702	up	NT_187614.1:152612-165308	-	1166	protein-coding	hsa:201299	RAD52 motif containing 1
PIWIL4	3.39711	1.58487e-08	2.48577e-07	up	chr11:94567308-94621421	+	3199	protein-coding	hsa:143689	piwi-like RNA-mediated gene silencing 4
MPP4	3.39311	0.00204309	0.00941825	up	chr2:201644874-201700263	-	3924	protein-coding	hsa:58538	membrane protein, palmitoylated 4 (MAGUK p55 subfamily member 4)
LOC107985228	3.39104	0.000478301	0.0027211	up	chr1:175866080-175917906	-	7969	ncRNA
CCR6	3.38471	6.96746e-08	9.71254e-07	up	chr6:167111807-167139141	+	3479	protein-coding	hsa:1235	chemokine (C-C motif) receptor 6
POPDC2	3.3823	3.41525e-07	4.17596e-06	up	chr3:119642052-119660590	-	1823	protein-coding	hsa:64091	popeye domain containing 2
LOC107984264	3.37938	1.70253e-05	0.000142466	up	chr10:102839199-102844110	-	2746	protein-coding
LOC105374534	3.37582	0.0063319	0.0242167	up	chr4:25107134-25112811	-	3777	ncRNA		uncharacterized LOC105374534
LOC105370789	3.37347	0.00283964	0.0124186	up	chr15:40962503-40965375	+	1935	ncRNA		uncharacterized LOC105370789
ZFP2	3.36778	3.46465e-11	8.80652e-10	up	chr5:178895894-178933212	+	2429	protein-coding	hsa:80108	ZFP2 zinc finger protein
LOC107985208	3.36521	0.0136261	0.0452334	up	chr1:155996230-156002672	-	630	ncRNA
LOC105378075	3.36297	0.00523728	0.0206091	up	chr6:157240417-157257658	+	1141	ncRNA		uncharacterized LOC105378075
NR5A1	3.35034	0.000290928	0.00176987	up	chr9:124481234-124507420	-	3125	protein-coding	hsa:2516	nuclear receptor subfamily 5, group A, member 1
HCLS1	3.33138	3.20007e-11	8.18227e-10	up	chr3:121631398-121660948	-	2038	protein-coding	hsa:3059	hematopoietic cell-specific Lyn substrate 1
GAPDHP43	3.31825	0.00154958	0.00743925	up	chr15:44354608-44355902	+	1295	pseudo		glyceraldehyde 3 phosphate dehydrogenase pseudogene 43
SLC22A1	3.31199	2.02205e-09	3.74681e-08	up	chr6:160121789-160159201	+	2331	protein-coding	hsa:6580	solute carrier family 22 (organic cation transporter), member 1
LOC105375521	3.31107	0.00214338	0.009803	up	chr7:135687011-135693552	+	2419	ncRNA		uncharacterized LOC105375521
CYTIP	3.30326	0.000515812	0.00289756	up	chr2:157412781-157444092	-	4239	protein-coding	hsa:9595	cytohesin 1 interacting protein
CNTD2	3.29828	0.00111503	0.00561396	up	chr19:40222208-40227111	-	2244	protein-coding	hsa:79935	cyclin N-terminal domain containing 2
APOA1	3.29735	0.00850382	0.0308361	up	chr11:116835751-116837950	-	1227	protein-coding	hsa:335	apolipoprotein A-I
C1orf116	3.296	5.10516e-05	0.000377088	up	chr1:207018521-207032761	-	5502	protein-coding	hsa:79098	chromosome 1 open reading frame 116
AMPD1	3.29525	0.000156933	0.00102328	up	chr1:114673098-114695618	-	2407	protein-coding	hsa:270	adenosine monophosphate deaminase 1
LINC01031	3.2925	0.00138104	0.00675174	up	chr1:193304745-193365953	+	779	ncRNA	hsa:101929184	long intergenic non-protein coding RNA 1031
GABRR2	3.27891	1.59848e-25	2.10818e-23	up	chr6:89254464-89315299	-	4738	protein-coding	hsa:2570	gamma-aminobutyric acid (GABA) A receptor, rho 2
LOC107986117	3.27182	0.000733334	0.00391997	up	chr3:119402404-119418215	-	511	lncRNA
RPSAP13	3.24656	2.20334e-05	0.000178877	up	chr14:55004755-55005763	-	1009	pseudo		ribosomal protein SA pseudogene 13
GPR83	3.2443	1.85119e-06	1.92557e-05	up	chr11:94377311-94401479	-	4282	protein-coding	hsa:10888	G protein-coupled receptor 83
LOC100506358	3.23194	1.78731e-18	1.11216e-16	up	chr14:69811057-69815967	+	1645	ncRNA	hsa:100506358	uncharacterized LOC100506358
SMG7-AS1	3.22382	0.00569348	0.0221302	up	chr1:183460874-183471982	-	2456	ncRNA	hsa:284649	SMG7 antisense RNA 1
XKR7	3.22109	0.000943794	0.00486753	up	chr20:31968002-31998453	+	2910	protein-coding	hsa:343702	XK, Kell blood group complex subunit-related family, member 7
LOC102723464	3.21549	0.000116508	0.000783067	up	chr15:65620794-65622795	-	1885	ncRNA	hsa:102723464	uncharacterized LOC102723464
LOC105374674	3.21351	0.00117305	0.00584714	up	chr2:55142229-55170458	-	1149	ncRNA		uncharacterized LOC105374674
LOC105378531	3.2072	0.000100347	0.000683874	up	chr10:123347923-123562213	+	13966	ncRNA		uncharacterized LOC105378531
LOC105372026	3.2069	0.000618353	0.00338649	up	chr18:24499892-24508270	+	5014	ncRNA		uncharacterized LOC105372026
MYBPHL	3.20466	0.00290079	0.0126623	up	chr1:109292365-109309394	-	4142	protein-coding	hsa:343263	myosin binding protein H-like
GRK7	3.20328	0.00508027	0.020131	up	chr3:141763127-141817373	+	4811	protein-coding	hsa:131890	G protein-coupled receptor kinase 7
C3	3.19812	8.34929e-10	1.6533e-08	up	chr19:6677835-6720682	-	5132	protein-coding	hsa:718	complement component 3
ACTG1P4	3.18715	1.58003e-05	0.000133656	up	chr1:103569404-103571391	+	1988	pseudo	hsa:648740	actin, gamma 1 pseudogene 4
LOC105373690	3.18597	1.69101e-10	3.8253e-09	up	chr2:152634928-152646102	-	725	ncRNA		uncharacterized LOC105373690
P2RX5	3.18262	0.00196345	0.0091213	up	chr17:3673227-3696404	-	2309	protein-coding	hsa:5026	purinergic receptor P2X, ligand-gated ion channel, 5
VWA8-AS1	3.18188	0.00599106	0.0231367	up	chr13:41961169-41981565	+	2079	ncRNA	hsa:100507240	VWA8 antisense RNA 1 (head to head)
LOC107984952	3.17546	0.00100223	0.0051198	up	chr1:44818067-44821994	+	3260	ncRNA
LOC107986067	3.16951	0.00662701	0.0251572	up	chr3:20186574-20226868	+	4165	ncRNA
ZNF192P2	3.16009	0.000962026	0.00494817	up	chr6:28187938-28189411	+	1474	pseudo		zinc finger protein 192 pseudogene 2
CASS4	3.15892	2.34517e-26	3.17278e-24	up	chr20:56411550-56460240	+	4479	protein-coding	hsa:57091	Cas scaffolding protein family member 4
GOLGA6A	3.15695	5.93896e-09	1.01252e-07	up	chr15:74069857-74082550	-	3176	protein-coding	hsa:342096	golgin A6 family, member A
FTH1P3	3.15273	1.87912e-12	5.73583e-11	up	chr2:27392623-27393576	-	954	pseudo	hsa:2498	ferritin, heavy polypeptide 1 pseudogene 3
FBXW10	3.15261	2.5169e-06	2.54481e-05	up	chr17:18744013-18779349	+	3484	protein-coding	hsa:10517	F-box and WD repeat domain containing 10
TMEM240	3.1477	0.0069054	0.0259045	up	chr1:1534778-1540360	-	1117	protein-coding	hsa:339453	transmembrane protein 240
LOC105371064	3.143	0.00388739	0.0161307	up	chr16:4895352-4926666	+	5894	ncRNA		uncharacterized LOC105371064
LOC105379882	3.1406	0.0128267	0.0431883	up	chr11:10931514-10941812	+	1774	ncRNA		uncharacterized LOC105379882
CCDC81	3.12424	0.00033758	0.00201625	up	chr11:86374736-86423109	+	2781	protein-coding	hsa:60494	coiled-coil domain containing 81
MTUS2-AS1	3.12287	0.00124334	0.00614926	up	chr13:29476515-29487750	-	1114	ncRNA	hsa:100874107	MTUS2 antisense RNA 1
LOC105376514	3.11736	0.00101864	0.00519426	up	chr11:1454621-1469066	-	1055	ncRNA		uncharacterized LOC105376514
LOC107985229	3.10694	1.12697e-07	1.51491e-06	up	chr1:179820139-179836588	-	2522	ncRNA
CYP27A1	3.10383	1.72986e-16	8.89097e-15	up	chr2:218781006-218815293	+	2845	protein-coding	hsa:1593	cytochrome P450, family 27, subfamily A, polypeptide 1
GRHL3	3.0994	8.30436e-06	7.49e-05	up	chr1:24319322-24364482	+	2869	protein-coding	hsa:57822	grainyhead-like 3 (Drosophila)
SLC25A14P1	3.0915	0.0106541	0.0370487	up	chr4:83477438-83478621	+	1184	pseudo		solute carrier family 25 (mitochondrial carrier, brain), member 14 pseudogene 1
DCAF4L1	3.09081	1.07518e-24	1.30327e-22	up	chr4:41981696-41986467	+	4772	protein-coding	hsa:285429	DDB1 and CUL4 associated factor 4-like 1
LOC107984895	3.0756	0.00267073	0.011803	up	chr16:3004812-3007388	+	1237	ncRNA
MYH15	3.07403	3.8403e-27	5.55387e-25	up	chr3:108380369-108549462	-	7074	protein-coding	hsa:22989	myosin, heavy chain 15
NECTIN4	3.07027	0.000172149	0.00110803	up	chr1:161070991-161089595	-	3502	protein-coding
SLC6A20	3.04994	4.23619e-05	0.000319888	up	chr3:45755449-45796553	-	5746	protein-coding	hsa:54716	solute carrier family 6 (proline IMINO transporter), member 20
LOC101928841	3.04755	2.17423e-10	4.80439e-09	up	chr13:113399607-113420770	-	10000	protein-coding	hsa:101928841	collagen alpha-1(II) chain-like
PKN2-AS1	3.0437	0.000507044	0.00285734	up	chr1:88537513-88685204	-	3542	ncRNA	hsa:101927891	PKN2 antisense RNA 1
ANPEP	3.04301	1.90524e-07	2.46015e-06	up	chr15:89784895-89814852	-	3801	protein-coding	hsa:290	alanyl (membrane) aminopeptidase
WDR86	3.04168	0.0114552	0.0392637	up	chr7:151377974-151410705	-	4152	protein-coding	hsa:349136	WD repeat domain 86
IPCEF1	3.0406	2.85178e-06	2.84771e-05	up	chr6:154154483-154356836	-	7202	protein-coding	hsa:26034	interaction protein for cytohesin exchange factors 1
NAALADL1	3.03727	0.00109601	0.00553014	up	chr11:65044818-65059020	-	3003	protein-coding	hsa:10004	N-acetylated alpha-linked acidic dipeptidase-like 1
CORIN	3.0306	1.95235e-06	2.02076e-05	up	chr4:47593998-47838106	-	5009	protein-coding	hsa:10699	corin, serine peptidase
LOC107985546	3.03019	0.011967	0.0408112	up	chr22:25327560-25336163	-	814	lncRNA
CTSS	3.0227	0.00446942	0.0181109	up	chr1:150730196-150765957	-	4107	protein-coding	hsa:1520	cathepsin S
RYR1	3.02141	6.41227e-07	7.39609e-06	up	chr19:38433700-38587564	+	15391	protein-coding	hsa:6261	ryanodine receptor 1 (skeletal)
SPON2	3.01347	0.00940872	0.0333673	up	chr4:1166932-1208962	-	2161	protein-coding	hsa:10417	spondin 2, extracellular matrix protein
LOC105376463	3.01342	0.000934061	0.00482445	up	chr10:27542835-27584001	+	2817	ncRNA		uncharacterized LOC105376463
DUSP8	3.0028	2.58139e-09	4.68672e-08	up	NT_187584.1:36288-54157	-	4473	protein-coding	hsa:1850	dual specificity phosphatase 8
ALB	2.9989	0.000958699	0.00493453	up	chr4:73404255-73421412	+	2247	protein-coding	hsa:213	albumin
LOC107985374	2.9958	2.84984e-07	3.54876e-06	up	chr1:247338535-247360517	+	2882	lncRNA
PYCARD-AS1	2.99043	4.47733e-06	4.29504e-05	up	chr16:31201885-31203452	+	1095	ncRNA	hsa:100652740	PYCARD antisense RNA 1
LOC105372753	2.98915	0.0148421	0.0485919	up	chr21:25493529-25519477	-	2420	ncRNA		uncharacterized LOC105372753
CPNE5	2.98877	0.000113589	0.000764674	up	chr6:36740773-36839444	-	3395	protein-coding	hsa:57699	copine V
CCDC170	2.98638	1.59797e-09	3.01886e-08	up	chr6:151494040-151621193	+	5321	protein-coding	hsa:80129	coiled-coil domain containing 170
SFRP4	2.98526	0.000912469	0.00473157	up	chr7:37905932-37916923	-	2974	protein-coding	hsa:6424	secreted frizzled-related protein 4
LOC101927509	2.98286	9.20134e-06	8.21422e-05	up	chr2:241267602-241277002	+	4948	protein-coding	hsa:101927509	formin-like protein 18-like
TG	2.97508	0.00389909	0.0161705	up	chr8:132866943-133134902	+	8453	protein-coding	hsa:7038	thyroglobulin
LOC107985139	2.96633	0.00017033	0.00109834	up	chr18:35322071-35340667	+	1723	ncRNA
INSC	2.96044	7.98569e-06	7.23879e-05	up	chr11:15111416-15269675	+	3759	protein-coding	hsa:387755	inscuteable homolog (Drosophila)
LOC101927801	2.96021	0.00654074	0.0248838	up	chr2:121790444-121809946	+	1146	ncRNA	hsa:101927801	uncharacterized LOC101927801
TAF7L	2.95851	1.06339e-28	1.85828e-26	up	chrX:101268253-101293071	-	2355	protein-coding	hsa:54457	TAF7-like RNA polymerase II, TATA box binding protein (TBP)-associated factor, 50kDa
F11	2.95634	0.00928158	0.0330482	up	chr4:186265945-186290727	+	4346	protein-coding	hsa:2160	coagulation factor XI
PDE6G	2.9487	0.000262619	0.00161831	up	chr17:81650459-81663418	-	1996	protein-coding	hsa:5148	phosphodiesterase 6G, cGMP-specific, rod, gamma
MAD2L1P1	2.93236	0.00565	0.0219856	up	chr14:60779865-60781267	+	1403	pseudo		MAD2 mitotic arrest deficient-like 1 (yeast) pseudogene 1
ZNF56	2.93126	0.00730381	0.0271177	up	chr19:19833472-19837620	+	2117	protein-coding		zinc finger protein 56
LOC105374535	2.92504	0.0110735	0.0382059	up	chr4:25190209-25233864	-	3032	ncRNA		uncharacterized LOC105374535
SELPLG	2.91973	0.000425928	0.00246256	up	chr12:108621895-108633894	-	2638	protein-coding	hsa:6404	selectin P ligand
GOLGA6B	2.90709	4.86983e-14	1.80424e-12	up	chr15:72638291-72669604	+	6273	protein-coding	hsa:55889	golgin A6 family, member B
ADHFE1	2.90676	3.30823e-22	3.08327e-20	up	chr8:66432483-66468809	+	1895	protein-coding	hsa:137872	alcohol dehydrogenase, iron containing, 1
CCDC154	2.90262	2.8077e-06	2.80904e-05	up	chr16:1434388-1444489	-	2191	protein-coding	hsa:645811	coiled-coil domain containing 154
HIST1H2BF	2.89893	0.0114326	0.0392025	up	chr6:26199559-26199988	+	430	protein-coding	hsa:8343	histone cluster 1, H2bf
CHMP4BP1	2.87978	2.00769e-07	2.57657e-06	up	chr14:55298602-55299496	+	895	pseudo		charged multivesicular body protein 4B pseudogene 1
DNAH17	2.879	7.62955e-39	2.857e-36	up	chr17:78423697-78577430	-	13768	protein-coding	hsa:8632	dynein, axonemal, heavy chain 17
KLKB1	2.87452	0.000223223	0.00139856	up	chr4:186215714-186258477	+	3050	protein-coding	hsa:3818	kallikrein B, plasma (Fletcher factor) 1
CLEC18B	2.87401	0.000129944	0.000865087	up	chr16:74408631-74422248	-	2170	protein-coding	hsa:497190	C-type lectin domain family 18, member B
RPL32P27	2.86992	0.0026302	0.0116632	up	chr12:48903415-48903813	-	399	pseudo		ribosomal protein L32 pseudogene 27
ENG	2.86653	0.00357884	0.015076	up	chr9:127815012-127854773	-	3201	protein-coding	hsa:2022	endoglin
BAIAP2L2	2.85958	2.85654e-11	7.37704e-10	up	chr22:38084889-38110944	-	2427	protein-coding	hsa:80115	BAI1-associated protein 2-like 2
DNASE2B	2.85379	0.0141709	0.0467091	up	chr1:84398532-84415895	+	2048	protein-coding	hsa:58511	deoxyribonuclease II beta
LOC286059	2.84468	0.00149059	0.00721052	up	chr8:23068229-23083619	+	2636	pseudo	hsa:286059	tumor necrosis factor receptor superfamily, member 10d, decoy with truncated death domain pseudogene
PLCD4	2.84316	0.000143813	0.000945084	up	chr2:218606873-218637186	+	4200	protein-coding	hsa:84812	phospholipase C, delta 4
SOX15	2.84055	0.0020363	0.00939522	up	chr17:7588180-7590170	-	1394	protein-coding	hsa:6665	SRY (sex determining region Y)-box 15
KIAA1614	2.83849	1.02968e-06	1.13108e-05	up	chr1:180913177-180946103	+	4155	protein-coding	hsa:57710	KIAA1614
NFATC2	2.83822	1.62485e-09	3.06412e-08	up	chr20:51386957-51562857	-	7525	protein-coding	hsa:4773	nuclear factor of activated T-cells, cytoplasmic, calcineurin-dependent 2
LOC105370866	2.83219	0.000509597	0.00286802	up	chr15:65792378-65860476	+	1278	ncRNA		uncharacterized LOC105370866
BDKRB2	2.82433	6.77692e-08	9.48678e-07	up	chr14:96204798-96244329	+	4197	protein-coding	hsa:624	bradykinin receptor B2
PHBP19	2.81937	0.000489191	0.00277185	up	chr12:51124435-51125468	-	1034	pseudo		prohibitin pseudogene 19
LRRIQ4	2.81862	0.00793753	0.0290895	up	chr3:169812947-169838007	+	2418	protein-coding	hsa:344657	leucine-rich repeats and IQ motif containing 4
PCNPP1	2.81801	1.31425e-19	9.53626e-18	up	chr12:111666931-111670379	-	2212	pseudo		PEST containing nuclear protein pseudogene 1
BATF2	2.81617	0.00585379	0.0226692	up	chr11:64987945-64997045	-	2140	protein-coding	hsa:116071	basic leucine zipper transcription factor, ATF-like 2
WDR66	2.81518	9.22128e-37	3.02141e-34	up	chr12:121918557-122003927	+	3772	protein-coding	hsa:144406	WD repeat domain 66
CRISPLD2	2.795	0.000702588	0.00377776	up	chr16:84819981-84909510	+	4844	protein-coding	hsa:83716	cysteine-rich secretory protein LCCL domain containing 2
DNAJB13	2.78819	0.000312761	0.00188519	up	chr11:73950319-73970287	+	2221	protein-coding	hsa:374407	DnaJ (Hsp40) homolog, subfamily B, member 13
ANKRD35	2.78177	0.00121118	0.00600863	up	chr1:145866560-145885866	-	3363	protein-coding	hsa:148741	ankyrin repeat domain 35
LOC105378642	2.7784	3.49763e-08	5.15427e-07	up	chr1:34710034-34846732	-	4898	ncRNA		uncharacterized LOC105378642
VGF	2.77807	0.00380058	0.0158635	up	chr7:101162509-101169956	-	2737	protein-coding	hsa:7425	VGF nerve growth factor inducible
LOC107985544	2.77605	1.01188e-11	2.781e-10	up	chr22:30881812-30887426	-	5459	ncRNA
FAM71F2	2.7709	1.04388e-21	9.23632e-20	up	chr7:128671628-128702262	+	5816	protein-coding	hsa:346653	family with sequence similarity 71, member F2
DPYS	2.7659	1.61244e-08	2.52147e-07	up	chr8:104379424-104467075	-	5561	protein-coding	hsa:1807	dihydropyrimidinase
PNLDC1	2.75953	3.45911e-11	8.8031e-10	up	chr6:159799453-159820704	+	2630	protein-coding	hsa:154197	poly(A)-specific ribonuclease (PARN)-like domain containing 1
FAM90A25P	2.75669	0.00283396	0.0123963	up	chr8:12414521-12418032	-	1896	pseudo	hsa:389633	family with sequence similarity 90, member A7 pseudogene
C2orf66	2.75184	5.9643e-08	8.45648e-07	up	chr2:196804415-196810276	-	2256	protein-coding	hsa:401027	chromosome 2 open reading frame 66
LOC100419620	2.75125	2.99209e-07	3.7039e-06	up	chr17:18908173-18908999	+	827	pseudo		RAN binding protein 1 pseudogene
VTI1BP2	2.74848	0.00481495	0.0193023	up	chr4:183483350-183484416	+	1067	pseudo		vesicle transport through interaction with t-SNAREs 1B pseudogene 2
CFAP161	2.74104	0.000702101	0.00377611	up	chr15:81099408-81149175	+	1728	protein-coding
GRB7	2.7388	0.000374264	0.0022052	up	chr17:39737909-39747285	+	3381	protein-coding	hsa:2886	growth factor receptor-bound protein 7
SGK2	2.73541	3.20079e-10	6.83509e-09	up	chr20:43558995-43585633	+	2120	protein-coding	hsa:10110	serum/glucocorticoid regulated kinase 2
LOC646665	2.72624	8.44147e-18	4.8498e-16	up	chr15:72605178-72612324	+	7147	pseudo		golgin A6 family, member A pseudogene
TSC22D1-AS1	2.71686	0.000254248	0.00157181	up	chr13:44575896-44580432	+	2842	ncRNA	hsa:641467	TSC22D1 antisense RNA 1
MOB3C	2.71366	1.69716e-08	2.64409e-07	up	chr1:46607715-46616891	-	5751	protein-coding	hsa:148932	MOB kinase activator 3C
ALS2CR12	2.71361	1.88855e-14	7.5434e-13	up	chr2:201288271-201357398	-	2283	protein-coding	hsa:130540	amyotrophic lateral sclerosis 2 (juvenile) chromosome region, candidate 12
ZSCAN12P1	2.71355	1.31539e-31	2.93444e-29	up	chr6:28090807-28095715	+	4055	pseudo	hsa:221584	zinc finger and SCAN domain containing 12 pseudogene 1
LOC107986585	2.70941	3.27164e-09	5.86378e-08	up	chr6:27885546-27889417	-	1830	lncRNA
PTPN6	2.70559	8.89108e-05	0.000614724	up	chr12:6946576-6961316	+	2389	protein-coding	hsa:5777	protein tyrosine phosphatase, non-receptor type 6
CD200R1	2.69613	0.0015476	0.00743317	up	chr3:112922685-112975090	-	2272	protein-coding	hsa:131450	CD200 receptor 1
MIR3136	2.69337	0.00397995	0.0164489	up	chr3:69048958-69049035	-	78	ncRNA	hsa:100422859	microRNA 3136
INHBA	2.68963	1.96051e-08	3.02071e-07	up	chr7:41685101-41710532	-	7969	protein-coding	hsa:3624	inhibin, beta A
LOC105377682	2.68685	0.00740036	0.0274179	up	chr5:159227715-159245127	+	573	lncRNA		uncharacterized LOC105377682
TBX4	2.68262	0.000678456	0.00367439	up	chr17:61452418-61485110	+	3436	protein-coding	hsa:9496	T-box 4
DNAH12	2.67988	2.10628e-09	3.89494e-08	up	chr3:57293699-57545203	-	12826	protein-coding	hsa:201625	dynein, axonemal, heavy chain 12
LOC107986025	2.67819	3.70927e-09	6.55846e-08	up	chr3:131401075-131407396	-	4059	ncRNA
IDI2-AS1	2.66581	4.51043e-10	9.3833e-09	up	chr10:1022637-1044201	+	1305	ncRNA	hsa:55853	IDI2 antisense RNA 1
MTTP	2.66359	0.000131055	0.00087079	up	chr4:99564078-99623997	+	4095	protein-coding	hsa:4547	microsomal triglyceride transfer protein
SLC9C2	2.66083	0.00885229	0.0319176	up	chr1:173500465-173603094	-	4461	protein-coding	hsa:284525	solute carrier family 9, member C2 (putative)
DDX50P2	2.65845	0.00530697	0.0208481	up	chr3:154351916-154354874	-	2489	pseudo		DEAD/H (Asp-Glu-Ala-Asp/His) box polypeptide 50 pseudogene 2
CCDC30	2.65766	3.21714e-08	4.77448e-07	up	chr1:42521240-42654664	+	3561	protein-coding	hsa:728621	coiled-coil domain containing 30
EFHB	2.64441	0.014929	0.048771	up	chr3:19879472-19947036	-	2857	protein-coding	hsa:151651	EF-hand domain family, member B
LSMEM1	2.64438	1.08544e-44	5.98994e-42	up	chr7:112480219-112491062	+	4040	protein-coding	hsa:286006	leucine-rich single-pass membrane protein 1
LOC107984329	2.64115	1.32949e-07	1.76564e-06	up	chr11:47136149-47144252	-	2525	ncRNA
LOC105375538	2.63222	7.82788e-08	1.08515e-06	up	chr7:141499630-141551286	-	3443	ncRNA		uncharacterized LOC105375538
LINC01588	2.63191	4.33539e-06	4.17224e-05	up	chr14:49981669-50007520	-	4835	ncRNA	hsa:283551	chromosome 14 open reading frame 182
LOC105373218	2.62854	1.67712e-24	1.96476e-22	up	chr1:236904577-236924235	+	5598	ncRNA		uncharacterized LOC105373218
C2CD4A	2.62607	0.0128195	0.0431776	up	chr15:62066977-62070917	+	3445	protein-coding	hsa:145741	C2 calcium-dependent domain containing 4A
SLC10A5	2.62362	5.24016e-13	1.70631e-11	up	chr8:81693656-81694972	-	1317	protein-coding	hsa:347051	solute carrier family 10, member 5
ATF3	2.61699	0	0	up	chr1:212565334-212620777	+	2972	protein-coding	hsa:467	activating transcription factor 3
LOC105378913	2.60625	5.01034e-09	8.64747e-08	up	chr1:114538607-114548193	-	1201	ncRNA		uncharacterized LOC105378913
C16orf71	2.6032	0.00395885	0.0163839	up	chr16:4734288-4749396	+	2706	protein-coding	hsa:146562	chromosome 16 open reading frame 71
LOC107984791	2.60283	0.00425033	0.0173775	up	chr15:70642679-70652937	-	4637	ncRNA
LOC102723360	2.60086	4.33063e-05	0.000325963	up	chr21:7669397-7692201	-	4131	protein-coding	hsa:102723360	uncharacterized LOC102723360
NHLH1	2.60064	5.46828e-10	1.11873e-08	up	chr1:160367071-160372848	+	2559	protein-coding	hsa:4807	nescient helix loop helix 1
LTBP2	2.60043	1.40888e-32	3.47579e-30	up	chr14:74498183-74612331	-	8554	protein-coding	hsa:4053	latent transforming growth factor beta binding protein 2
LOC105376113	2.5999	0.000109292	0.00073788	up	chr9:83568511-83586313	-	6449	lncRNA		uncharacterized LOC105376113
GPR3	2.58834	0.00294094	0.0128135	up	chr1:27392644-27395814	+	2115	protein-coding	hsa:2827	G protein-coupled receptor 3
PRELID1P1	2.58508	0.00946498	0.0335271	up	chr6:126643460-126644398	+	939	pseudo		PRELI domain containing 1 pseudogene 1
CD14	2.58294	1.78133e-06	1.86022e-05	up	chr5:140631728-140633701	-	1648	protein-coding	hsa:929	CD14 molecule
AURKC	2.58144	4.76013e-08	6.85105e-07	up	chr19:57230317-57235550	+	2000	protein-coding	hsa:6795	aurora kinase C
LOC105369194	2.58022	0.0014312	0.00696665	up	chr3:123692816-123717287	+	5441	ncRNA		uncharacterized LOC105369194
ASAP3	2.57896	0.0049332	0.0196971	up	chr1:23428563-23484631	-	4132	protein-coding	hsa:55616	ArfGAP with SH3 domain, ankyrin repeat and PH domain 3
LOC107985939	2.56908	8.18357e-71	1.22578e-67	up	chr2:117834869-117841658	+	5892	protein-coding
CEL	2.56681	3.60137e-14	1.37102e-12	up	chr9:133061978-133071863	+	2386	protein-coding	hsa:1056	carboxyl ester lipase
SLC22A13	2.56569	2.45131e-08	3.7088e-07	up	chr3:38265807-38280030	+	4161	protein-coding	hsa:9390	solute carrier family 22 (organic anion/urate transporter), member 13
LOC105378008	2.56544	0.00729178	0.0270971	up	chr6:132876600-132958185	+	1222	ncRNA		uncharacterized LOC105378008
TMEM130	2.56254	0.00389857	0.0161705	up	chr7:98846488-98870050	-	3065	protein-coding	hsa:222865	transmembrane protein 130
LYPLAL1-AS1	2.55515	0.00866772	0.0313599	up	chr1:219080973-219173788	-	1629	lncRNA	hsa:643723	LYPLAL1 antisense RNA 1 (head to head)
LRIT3	2.54511	1.17093e-06	1.27159e-05	up	chr4:109848182-109872315	+	3584	protein-coding	hsa:345193	leucine-rich repeat, immunoglobulin-like and transmembrane domains 3
LOC728099	2.54331	0.00285432	0.012475	up	chr13:21348758-21363724	-	5267	miscRNA		uncharacterized LOC728099
LOC100268168	2.53603	0.0100847	0.0352885	up	chr5:172954782-172959368	-	1594	ncRNA	hsa:100268168	uncharacterized LOC100268168
RFPL3S	2.53451	1.19794e-10	2.79742e-09	up	chr22:32359906-32371264	-	1295	ncRNA	hsa:10737	RFPL3 antisense
LOC105373456	2.53327	0.00675262	0.0255462	up	chr2:18560601-18943943	+	3850	ncRNA		uncharacterized LOC105373456
SLC25A26	2.52778	0.000135508	0.000897613	up	chr3:66133610-66380021	+	5800	protein-coding	hsa:115286	solute carrier family 25 (S-adenosylmethionine carrier), member 26
MFNG	2.52447	0.000516544	0.00290043	up	chr22:37469063-37486440	-	2129	protein-coding	hsa:4242	MFNG O-fucosylpeptide 3-beta-N-acetylglucosaminyltransferase
WDR93	2.51914	1.82125e-05	0.000151194	up	chr15:89690074-89744390	+	3009	protein-coding	hsa:56964	WD repeat domain 93
GYS2	2.51649	1.31104e-05	0.000113138	up	chr12:21536189-21604858	-	3132	protein-coding	hsa:2998	glycogen synthase 2 (liver)
LOC105371082	2.51564	0.00012982	0.000864781	up	chr16:11379201-11396487	+	2205	ncRNA		uncharacterized LOC105371082
C7orf61	2.51488	5.41473e-05	0.00039674	up	chr7:100456615-100464271	-	1004	protein-coding	hsa:402573	chromosome 7 open reading frame 61
LOC107985784	2.51263	0.000939413	0.00484731	up	chr2:186523146-186536327	+	2121	ncRNA
LOC105378669	2.51171	0.00551991	0.0215323	up	chr1:40014567-40039977	-	2384	ncRNA		uncharacterized LOC105378669
LOC101929314	2.51124	0.012897	0.0433297	up	chr9:128993649-129006564	-	496	ncRNA	hsa:101929314	uncharacterized LOC101929314
ISCA1P4	2.50885	0.00966744	0.0340602	up	chr15:40948487-40949310	-	824	pseudo		iron-sulfur cluster assembly 1 pseudogene 4
LOC107986075	2.50363	1.83022e-05	0.000151758	up	chr3:39419205-39424072	+	1781	ncRNA
FES	2.50282	4.59228e-05	0.000342827	up	chr15:90884421-90895776	+	2864	protein-coding	hsa:2242	FES proto-oncogene, tyrosine kinase
LOC105372439	2.50276	2.14297e-05	0.000174382	up	chr19:50788407-50793298	-	568	ncRNA		uncharacterized LOC105372439
KIAA1683	2.49643	1.01918e-06	1.12073e-05	up	chr19:18257096-18274509	-	4404	protein-coding	hsa:80726	KIAA1683
IRF4	2.49273	0.00260475	0.0115675	up	chr6:391739-411443	+	5458	protein-coding	hsa:3662	interferon regulatory factor 4
ACTG1P1	2.47866	6.3844e-08	8.96723e-07	up	chr3:139493740-139495682	+	1943	pseudo		actin, gamma 1 pseudogene 1
UBA7	2.4777	2.55108e-08	3.84588e-07	up	chr3:49805205-49813958	-	3313	protein-coding	hsa:7318	ubiquitin-like modifier activating enzyme 7
GTF2IRD2	2.47498	0.00275955	0.0121281	up	chr7:74796144-74851576	-	3583	protein-coding	hsa:84163	GTF2I repeat domain containing 2
LOC107984492	2.47149	3.67341e-06	3.56958e-05	up	chr12:12836326-12859470	+	3027	ncRNA
ARL9	2.46814	1.89104e-05	0.000155694	up	chr4:56505209-56525174	+	2300	protein-coding	hsa:132946	ADP-ribosylation factor-like 9
C3orf22	2.46795	0.0140551	0.046393	up	chr3:126524439-126558965	-	5599	protein-coding	hsa:152065	chromosome 3 open reading frame 22
TFP1	2.46699	0.00226911	0.0103016	up	chr3:133691722-133709674	+	17953	pseudo		transferrin pseudogene 1
HNRNPCP1	2.46489	1.49823e-15	6.9973e-14	up	chr14:58520934-58522746	+	1813	pseudo		heterogeneous nuclear ribonucleoprotein C pseudogene 1
LOC105377725	2.46078	1.47791e-05	0.00012588	up	chr5:171793831-171835431	-	4626	ncRNA		uncharacterized LOC105377725
RASD2	2.45969	1.7437e-05	0.000145505	up	chr22:35540492-35554003	+	5586	protein-coding	hsa:23551	RASD family, member 2
LOC107986927	2.45935	2.05897e-07	2.63594e-06	up	chr8:23006378-23019370	-	1983	lncRNA
ZP3	2.45811	3.8347e-05	0.000293031	up	chr7:76397524-76442071	+	1477	protein-coding	hsa:7784	zona pellucida glycoprotein 3 (sperm receptor)
PYY2	2.45693	0.0128933	0.0433295	up	chr17:28226563-28228060	+	1071	pseudo	hsa:23615	peptide YY, 2 (pseudogene)
SLC13A3	2.44655	9.30964e-31	1.91395e-28	up	chr20:46557823-46684485	-	4084	protein-coding	hsa:64849	solute carrier family 13 (sodium-dependent dicarboxylate transporter), member 3
CFAP57	2.44634	0.007563	0.0279514	up	chr1:43172330-43254358	+	4347	protein-coding	hsa:149465	cilia and flagella associated protein 57
LOC105372098	2.43023	0.000113034	0.000761674	up	chr18:47076100-47100870	-	2368	ncRNA		uncharacterized LOC105372098
TMED6	2.4267	6.1113e-10	1.2382e-08	up	chr16:69343246-69351809	-	940	protein-coding	hsa:146456	transmembrane emp24 protein transport domain containing 6
UPF3AP3	2.42005	0.00191484	0.00893905	up	chr9:99998304-99999133	-	830	pseudo		UPF3A pseudogene 3
CRTC3-AS1	2.41545	0.00266519	0.0117876	up	chr15:90620009-90717140	-	654	ncRNA	hsa:101926895	uncharacterized LOC101926895
HAO2	2.41256	0.00158392	0.00757982	up	chr1:119361913-119394130	+	1967	protein-coding	hsa:51179	hydroxyacid oxidase 2 (long chain)
STX1B	2.41236	0.00160978	0.00768317	up	chr16:30989256-31010638	-	4674	protein-coding	hsa:112755	syntaxin 1B
LDB3	2.39761	0.0130221	0.0435942	up	chr10:86664785-86736072	+	7619	protein-coding	hsa:11155	LIM domain binding 3
RHEBL1	2.39332	4.78766e-06	4.57182e-05	up	chr12:49064676-49070682	-	1577	protein-coding	hsa:121268	Ras homolog enriched in brain like 1
LOC107984921	2.38978	0.000298335	0.00180864	up	chr1:16460948-16468418	+	3182	lncRNA
LOC105373527	2.38904	0.00845467	0.030695	up	chr2:105104447-105106173	+	1125	ncRNA		uncharacterized LOC105373527
ST8SIA5	2.38867	0.000350728	0.00208468	up	chr18:46679118-46757169	-	2824	protein-coding	hsa:29906	ST8 alpha-N-acetyl-neuraminide alpha-2,8-sialyltransferase 5
C10orf111	2.38204	0.000650849	0.00354662	up	chr10:15095385-15097319	-	1714	protein-coding	hsa:221060	chromosome 10 open reading frame 111
LOC105370227	2.38187	0.00538762	0.0211129	up	chr13:60164076-60172615	+	752	ncRNA		uncharacterized LOC105370227
RPL10AP8	2.37395	7.04178e-08	9.80518e-07	up	chr5:72373219-72382393	+	9175	pseudo		ribosomal protein L10a pseudogene 8
HMCN2	2.36073	0.00790222	0.0290006	up	chr9:130265742-130434123	+	15684	protein-coding	hsa:256158	hemicentin 2
CCDC116	2.35995	1.81818e-05	0.000151059	up	chr22:21632121-21637327	+	2734	protein-coding	hsa:164592	coiled-coil domain containing 116
CFP	2.35944	1.21728e-11	3.32252e-10	up	chrX:47624213-47630305	-	2220	protein-coding	hsa:5199	complement factor properdin
MYCBPAP	2.3555	0.00780193	0.0287029	up	chr17:50507778-50531502	+	4319	protein-coding	hsa:84073	MYCBP associated protein
LOC105373184	2.35248	0.00740837	0.0274282	up	chrX:41276533-41334945	-	949	ncRNA		uncharacterized LOC105373184
SPDYA	2.34898	0.0138192	0.0457658	up	chr2:28810834-28850610	+	1817	protein-coding	hsa:245711	speedy/RINGO cell cycle regulator family member A
SLC16A1	2.34889	0.00013176	0.000874922	up	chr1:112911847-112956353	-	4379	protein-coding	hsa:6566	solute carrier family 16 (monocarboxylate transporter), member 1
ARHGAP4	2.34267	3.88953e-14	1.47227e-12	up	chrX:153907376-153926260	-	3372	protein-coding	hsa:393	Rho GTPase activating protein 4
SRSF11P1	2.34249	4.50773e-05	0.000337476	up	chr12:19306671-19308236	+	1264	pseudo		serine/arginine-rich splicing factor 11 pseudogene 1
C9orf24	2.34228	0.00615456	0.0236853	up	chr9:34379019-34400833	-	4157	protein-coding	hsa:84688	chromosome 9 open reading frame 24
LOC101927282	2.33979	0.000694175	0.00374212	up	chr4:129724171-129771478	-	1963	lncRNA	hsa:101927282	uncharacterized LOC101927282
AURKAPS1	2.33586	2.9591e-11	7.60446e-10	up	chr1:220266179-220267715	-	1537	pseudo	hsa:6791	aurora kinase A pseudogene 1
RNU6-50P	2.33173	0.00509559	0.0201536	up	chrX:46517523-46518000	+	478	pseudo		RNA, U6 small nuclear 50, pseudogene
KLHDC1	2.33076	4.78416e-05	0.00035538	up	chr14:49693105-49753152	+	2753	protein-coding	hsa:122773	kelch domain containing 1
RSPH10B	2.32962	0.000387051	0.00226907	up	chr7:5926136-5970850	-	3618	protein-coding	hsa:222967	radial spoke head 10 homolog B (Chlamydomonas)
IGBP1P4	2.32593	0.00204462	0.00942324	up	chr4:82401419-82402607	-	1189	pseudo		immunoglobulin (CD79A) binding protein 1 pseudogene 4
RAPGEF3	2.32381	0.000162041	0.00105364	up	chr12:47734670-47759106	-	6219	protein-coding	hsa:10411	Rap guanine nucleotide exchange factor (GEF) 3
ZNF727	2.32268	0.00684539	0.02573	up	chr7:64044806-64085184	+	8855	protein-coding	hsa:442319	zinc finger protein 727
DNAH2	2.31329	0.000149726	0.000981479	up	chr17:7717354-7833744	+	14955	protein-coding	hsa:146754	dynein, axonemal, heavy chain 2
PTGS1	2.31234	0.00116639	0.00582083	up	chr9:122369906-122395703	+	9085	protein-coding	hsa:5742	prostaglandin-endoperoxide synthase 1 (prostaglandin G/H synthase and cyclooxygenase)
LOC105374771	2.30289	0.00491077	0.0196187	up	chr2:64390956-64425399	-	9981	ncRNA		uncharacterized LOC105374771
BEST1	2.29602	1.43121e-06	1.52502e-05	up	chr11:61946722-61964465	+	4204	protein-coding	hsa:7439	bestrophin 1
CT45A11P	2.29389	0.000269211	0.00165602	up	chrX:135942487-135947151	-	4665	pseudo		cancer/testis antigen family 45, member A11, pseudogene
PLIN1	2.29328	2.25075e-09	4.13843e-08	up	chr15:89664365-89679417	-	2966	protein-coding	hsa:5346	perilipin 1
CFAP61	2.28748	0.00194731	0.00905838	up	chr20:20052514-20360714	+	4815	protein-coding	hsa:26074	cilia and flagella associated protein 61
VWCE	2.28706	6.17742e-17	3.29619e-15	up	chr11:61258286-61295316	-	3536	protein-coding	hsa:220001	von Willebrand factor C and EGF domains
PROK1	2.28619	0.0133831	0.0445679	up	chr1:110451166-110457354	+	1372	protein-coding	hsa:84432	prokineticin 1
DAP3P1	2.27867	2.10946e-05	0.000172055	up	chr1:155598813-155602197	+	3385	pseudo		death associated protein 3 pseudogene 1
LOC101927864	2.27566	0.0118436	0.0404562	up	chr17:2366589-2372192	-	1915	ncRNA	hsa:101927864	uncharacterized LOC101927864
CHADL	2.27205	0.00684867	0.025737	up	chr22:41209101-41241773	-	4074	protein-coding	hsa:150356	chondroadherin-like
C10orf54	2.27147	0.0143363	0.0471653	up	chr10:71747556-71773580	-	4774	protein-coding	hsa:64115	chromosome 10 open reading frame 54
PTAFR	2.26853	3.53421e-07	4.30386e-06	up	chr1:28147166-28193936	-	4318	protein-coding	hsa:5724	platelet-activating factor receptor
CMAHP	2.26299	0.00116259	0.00580463	up	chr6:25081067-25138392	-	2468	pseudo	hsa:8418	cytidine monophospho-N-acetylneuraminic acid hydroxylase, pseudogene
LOC339862	2.26274	0.0151075	0.0492239	up	chr3:17962572-18268922	+	2335	protein-coding	hsa:339862	uncharacterized LOC339862
FAM183BP	2.25579	5.24401e-05	0.000386119	up	chr7:38685346-38687089	-	1647	pseudo	hsa:340286	acyloxyacyl hydrolase (neutrophil)
ALDH8A1	2.25179	1.49485e-12	4.59634e-11	up	chr6:134917390-134950122	-	2558	protein-coding	hsa:64577	aldehyde dehydrogenase 8 family, member A1
CATSPERD	2.25032	0.000802457	0.0042376	up	chr19:5720385-5778734	+	3006	protein-coding	hsa:257062	catsper channel auxiliary subunit delta
RPSAP18	2.24803	0.000171217	0.00110305	up	chr1:160266269-160267303	-	1035	pseudo		ribosomal protein SA pseudogene 18
RRH	2.24454	2.16779e-07	2.7668e-06	up	chr4:109827994-109844707	+	1558	protein-coding	hsa:10692	retinal pigment epithelium-derived rhodopsin homolog
TYW1B	2.24393	8.52069e-34	2.38238e-31	up	chr7:72574507-72828234	-	3157	protein-coding	hsa:441250	tRNA-yW synthesizing protein 1 homolog B (S. cerevisiae)
AMZ1	2.23932	0.00572105	0.0222168	up	chr7:2679522-2767486	+	8562	protein-coding	hsa:155185	archaelysin family metallopeptidase 1
PKI55	2.23647	2.33844e-43	1.08971e-40	up	chr2:216216889-216220192	+	3304	ncRNA	hsa:150967	DKFZp434H1419
STRC	2.23226	0.00172118	0.0081511	up	chr15:43599243-43619669	-	7200	protein-coding	hsa:161497	stereocilin
SYCE2	2.22822	1.78192e-10	4.00502e-09	up	chr19:12898229-12919674	-	2229	protein-coding	hsa:256126	synaptonemal complex central element protein 2
RPL13AP20	2.22484	4.77253e-05	0.000354894	up	chr12:12875477-12876136	+	660	pseudo	hsa:387841	ribosomal protein L13a pseudogene 20
LRRC66	2.21272	1.80954e-08	2.80873e-07	up	chr4:51993640-52020311	-	6507	protein-coding	hsa:339977	leucine rich repeat containing 66
RANP4	2.19444	1.81753e-08	2.8185e-07	up	chrX:136806941-136807944	-	1004	pseudo		RAN, member RAS oncogene family pseudogene 4
RAB30	2.1933	2.43484e-25	3.19116e-23	up	chr11:82973133-83071923	-	10050	protein-coding	hsa:27314	RAB30, member RAS oncogene family
HRH4	2.18705	0.000657562	0.00357786	up	chr18:24460568-24487427	+	3668	protein-coding	hsa:59340	histamine receptor H4
HIST1H2BN	2.18545	9.83693e-09	1.61157e-07	up	chr6:27838662-27839110	+	449	protein-coding	hsa:8341	histone cluster 1, H2bn
POU6F2-AS2	2.18129	0.00525834	0.0206842	up	chr7:38983374-39005304	-	1510	ncRNA	hsa:100689074	POU6F2 antisense RNA 2
LOC345051	2.17728	7.86235e-08	1.08756e-06	up	chr4:146214769-146230875	+	2384	unknown	hsa:345051	hCG38984
RN7SL650P	2.17604	0.00203369	0.00938525	up	chr14:21429508-21429806	-	299	pseudo		RNA, 7SL, cytoplasmic 650, pseudogene
LOC107986006	2.16123	0.00512351	0.0202488	up	chr3:3127917-3132077	-	4066	ncRNA
GTF2IP5	2.15995	0.000793701	0.00419665	up	chr7:65773620-65802092	+	28473	pseudo		general transcription factor IIi pseudogene 5
MYO1A	2.15767	1.31088e-05	0.000113138	up	chr12:57028517-57050765	-	3658	protein-coding	hsa:4640	myosin IA
LOC100288637	2.15732	0.00637739	0.0243551	up	NW_011332701.1:2819197-2946287	+	5752	pseudo	hsa:100288637	OTU deubiquitinase 7A pseudogene
ANKK1	2.15352	0.000392168	0.00229266	up	chr11:113386014-113400418	+	4541	protein-coding	hsa:255239	ankyrin repeat and kinase domain containing 1
HIST3H2BB	2.15176	0.000331873	0.00198612	up	chr1:228458107-228458558	+	452	protein-coding	hsa:128312	histone cluster 3, H2bb
MXRA8	2.15097	0.00970714	0.0341886	up	chr1:1352689-1363541	-	3639	protein-coding	hsa:54587	matrix-remodelling associated 8
LOC105370807	2.14961	0.0150195	0.0489903	up	chr15:48210840-48230437	-	3258	ncRNA		uncharacterized LOC105370807
MSANTD1	2.14621	2.32994e-07	2.94508e-06	up	chr4:3243728-3256615	+	6704	protein-coding	hsa:345222	Myb/SANT-like DNA-binding domain containing 1
CLEC3B	2.14174	0.000432578	0.00249619	up	chr3:45026207-45036073	+	1378	protein-coding	hsa:7123	C-type lectin domain family 3, member B
LOC100128494	2.14018	0.00228332	0.0103572	up	chr11:72014291-72020910	+	4233	ncRNA	hsa:100128494	uncharacterized LOC100128494
GADD45A	2.13943	5.97717e-127	2.08902e-123	up	chr1:67685177-67688338	+	1380	protein-coding	hsa:1647	growth arrest and DNA-damage-inducible, alpha
ACRC	2.13896	1.33326e-28	2.29168e-26	up	chrX:71578024-71613583	+	3178	protein-coding	hsa:93953	acidic repeat containing
WDR97	2.13824	1.00133e-05	8.87861e-05	up	chr8:144107692-144116392	+	5150	protein-coding
PDE7B	2.13798	0.0030276	0.0130986	up	chr6:135808752-136195571	+	8236	protein-coding	hsa:27115	phosphodiesterase 7B
CCDC62	2.13731	1.31112e-18	8.28138e-17	up	chr12:122773621-122827385	+	3843	protein-coding	hsa:84660	coiled-coil domain containing 62
KRT8P39	2.13477	4.63838e-09	8.03195e-08	up	chr12:68705556-68707265	+	1710	pseudo		keratin 8 pseudogene 39
GVINP1	2.13348	0.00164854	0.00784433	up	chr11:6713139-6721879	-	8741	pseudo	hsa:387751	GTPase, very large interferon inducible pseudogene 1
SPOCK2	2.12605	1.5675e-16	8.07628e-15	up	chr10:72059034-72089032	-	5660	protein-coding	hsa:9806	sparc/osteonectin, cwcv and kazal-like domains proteoglycan (testican) 2
ERBB3	2.12431	2.96411e-14	1.16182e-12	up	chr12:56080025-56103507	+	5757	protein-coding	hsa:2065	v-erb-b2 avian erythroblastic leukemia viral oncogene homolog 3
KRT18P4	2.11632	0.00921929	0.0329631	up	chr20:49956740-49958087	+	1348	pseudo		keratin 18 pseudogene 4
TMOD4	2.11465	9.14354e-06	8.16958e-05	up	chr1:151169986-151176071	-	1940	protein-coding	hsa:29765	tropomodulin 4 (muscle)
LOC105374795	2.11189	1.85202e-07	2.39733e-06	up	chr2:70973245-70984129	-	3501	ncRNA		uncharacterized LOC105374795
KCND1	2.11027	2.30483e-11	6.04909e-10	up	chrX:48960983-48972099	-	4720	protein-coding	hsa:3750	potassium voltage-gated channel, Shal-related subfamily, member 1
FERMT3	2.10766	3.97015e-08	5.78957e-07	up	chr11:64206665-64223891	+	2559	protein-coding	hsa:83706	fermitin family member 3
CACNA1I	2.10293	0.0114253	0.0391869	up	chr22:39570753-39689737	+	13277	protein-coding	hsa:8911	calcium channel, voltage-dependent, T type, alpha 1I subunit
PLA2G4C	2.10191	4.58101e-06	4.38648e-05	up	chr19:48047843-48111445	-	3586	protein-coding	hsa:8605	phospholipase A2, group IVC (cytosolic, calcium-independent)
CARD9	2.10169	2.0226e-09	3.74681e-08	up	chr9:136363956-136373681	-	2123	protein-coding	hsa:64170	caspase recruitment domain family, member 9
CFAP43	2.09671	1.65408e-19	1.1798e-17	up	chr10:104129888-104232363	-	5483	protein-coding	hsa:80217	cilia and flagella associated protein 43
GLULP2	2.09212	0.0153313	0.0497432	up	chr11:9956585-9959914	-	2733	pseudo		glutamate-ammonia ligase (glutamine synthetase) pseudogene 2
SCUBE2	2.0916	2.76048e-06	2.76708e-05	up	chr11:9019500-9091603	-	5355	protein-coding	hsa:57758	signal peptide, CUB domain, EGF-like 2
LOC105373737	2.08993	0.00103705	0.00527581	up	chr2:171267181-171301140	-	1736	ncRNA		uncharacterized LOC105373737
ADAM20	2.08975	0.00232054	0.0104942	up	chr14:70520817-70564742	-	13232	protein-coding	hsa:8748	ADAM metallopeptidase domain 20
LOC107986428	2.08633	3.86177e-05	0.000294478	up	chr5:80889637-80909927	+	5525	ncRNA
GOLGA2P8	2.08473	3.35773e-10	7.15565e-09	up	chr15:90293500-90300975	+	7476	pseudo		golgin A2 pseudogene 8
LINC00346	2.08124	0.00736197	0.0272998	up	chr13:110863987-110870308	-	6322	ncRNA	hsa:283487	long intergenic non-protein coding RNA 346
RIN1	2.08048	0.00227313	0.0103177	up	chr11:66332063-66337235	-	3040	protein-coding	hsa:9610	Ras and Rab interactor 1
XRCC6P1	2.07782	0.0128977	0.0433297	up	chr10:93206655-93209164	-	1821	pseudo		X-ray repair complementing defective repair in Chinese hamster cells 6 pseudogene 1
GGT1	2.07687	4.30945e-21	3.57191e-19	up	chr22:24583750-24629005	+	2675	protein-coding	hsa:2678	gamma-glutamyltransferase 1
LOC101927755	2.07427	0.00306349	0.0132375	up	chr17:59965096-59996972	+	1603	lncRNA	hsa:101927755	uncharacterized LOC101927755
SEPT14P15	2.07358	4.51678e-05	0.000338033	up	chr1:223943118-223945708	-	2591	pseudo
KIAA0825	2.06947	2.23433e-10	4.91132e-09	up	chr5:94150851-94618604	-	13881	protein-coding	hsa:285600	KIAA0825
LOC105373608	2.06725	4.70054e-08	6.78241e-07	up	chr2:127424700-127473707	-	5885	ncRNA		uncharacterized LOC105373608
TAL2	2.06673	0.00787735	0.0289245	up	chr9:105662457-105663112	+	656	protein-coding	hsa:6887	T-cell acute lymphocytic leukemia 2
LOC101060569	2.06234	7.54181e-12	2.1115e-10	up	NW_011332701.1:2619985-2625977	-	1370	protein-coding	hsa:101060569	putative golgin subfamily A member 6-like protein 6-like
LOC107985489	2.05761	0.00319831	0.0137464	up	chr21:25564687-25571067	-	5705	lncRNA
BCL2L15	2.05677	1.81697e-06	1.89279e-05	up	chr1:113876814-113887547	-	4973	protein-coding	hsa:440603	BCL2-like 15
KHDC1	2.05652	0.00154169	0.00740939	up	chr6:73241314-73310365	-	1447	protein-coding	hsa:80759	KH homology domain containing 1
HIST1H3J	2.05576	0.00682564	0.0256778	up	chr6:27890315-27890792	-	478	protein-coding	hsa:8356	histone cluster 1, H3j
FAM53A	2.0536	5.09784e-14	1.88207e-12	up	chr4:1574055-1684313	-	3483	protein-coding	hsa:152877	family with sequence similarity 53, member A
LOC107985656	2.04581	0.0144756	0.0475343	up	chrX:13665712-13681399	+	1929	ncRNA
GAL3ST1	2.04495	1.36457e-06	1.45846e-05	up	chr22:30554635-30574588	-	3372	protein-coding	hsa:9514	galactose-3-O-sulfotransferase 1
LOC105374174	2.04181	0.00604246	0.0232966	up	chr3:155854438-155862815	+	1418	ncRNA		uncharacterized LOC105374174
GAPDHP35	2.04139	0.0116297	0.0397966	up	chr16:28239483-28240727	-	1245	pseudo		glyceraldehyde 3 phosphate dehydrogenase pseudogene 35
ZNF596	2.03291	6.07738e-14	2.22413e-12	up	chr8:232137-247340	+	4419	protein-coding	hsa:169270	zinc finger protein 596
LOC105376486	2.0194	0.000938998	0.00484637	up	chr10:32887261-32896306	-	2442	ncRNA		uncharacterized LOC105376486
LOC105376431	2.01817	0.0139096	0.0459996	up	chr10:15104503-15119336	+	266	ncRNA		uncharacterized LOC105376431
TP53AIP1	2.01779	0.00983492	0.0345747	up	chr11:128934732-128944233	-	5327	protein-coding	hsa:63970	tumor protein p53 regulated apoptosis inducing protein 1
ATP2A1	2.00963	1.31731e-20	1.05435e-18	up	chr16:28878488-28904509	+	3536	protein-coding	hsa:487	ATPase, Ca++ transporting, cardiac muscle, fast twitch 1
SOX30	2.00894	0.00161987	0.0077219	up	chr5:157624796-157672081	-	3938	protein-coding	hsa:11063	SRY (sex determining region Y)-box 30
LOC105374638	2.00862	2.90156e-14	1.14157e-12	up	chr5:6341515-6363695	-	16987	lncRNA		uncharacterized LOC105374638
DRICH1	2.00854	1.89569e-11	5.03835e-10	up	chr22:23580872-23637732	-	2141	protein-coding	hsa:51233	aspartate-rich 1
LOC100287290	2.00834	7.94424e-13	2.51648e-11	up	chr3:158732441-158784552	+	15840	protein-coding	hsa:100287290	cytokine receptor CRL2
GS1-259H13.2	2.00754	0.000485358	0.00275303	up	chr7:99597936-99610833	+	1252	protein-coding	hsa:100289187	transmembrane protein 225-like
SLC35E1P1	2.00694	0.000193191	0.00123199	up	chr13:20607079-20610582	+	3504	pseudo		solute carrier family 35, member E1 pseudogene 1
SKP1P1	2.00501	6.91153e-06	6.36516e-05	up	chr7:66422642-66423986	-	1345	pseudo		S-phase kinase-associated protein 1 pseudogene 1
KRT8P33	2.00031	0.000149361	0.000979396	up	chr5:123400672-123402418	-	1747	pseudo		keratin 8 pseudogene 33
C1orf189	1.99921	7.91302e-05	0.000556086	up	chr1:154199085-154206365	-	706	protein-coding	hsa:388701	chromosome 1 open reading frame 189
ALLC	1.99723	4.431e-05	0.000332563	up	chr2:3645368-3702671	+	3830	protein-coding	hsa:55821	allantoicase
MARVELD2	1.9942	0.0118972	0.0406128	up	chr5:69415112-69444022	+	4413	protein-coding	hsa:153562	MARVEL domain containing 2
LOC105379090	1.99141	0.000466587	0.00266313	up	chr5:95665931-95684773	+	4754	ncRNA		uncharacterized LOC105379090
KLHL3	1.99121	2.97085e-27	4.3263e-25	up	chr5:137617500-137736090	-	6981	protein-coding	hsa:26249	kelch-like family member 3
STAG3	1.99111	0.0144462	0.0474675	up	chr7:100177563-100219334	+	4380	protein-coding	hsa:10734	stromal antigen 3
CCDC13	1.98963	1.60587e-07	2.10469e-06	up	chr3:42704118-42773253	-	7105	protein-coding	hsa:152206	coiled-coil domain containing 13
HPCA	1.98691	0.0146463	0.0480335	up	chr1:32885965-32894646	+	1406	protein-coding	hsa:3208	hippocalcin
LOC101409256	1.98608	0.00275676	0.0121219	up	chr7:90396292-90398236	+	1945	pseudo	hsa:101409256	cell division cycle 42 pseudogene
CCDC84	1.98435	0.00810832	0.0296274	up	NW_009646203.1:19733-37393	+	1469	protein-coding	hsa:338657	coiled-coil domain containing 84
LOC105374585	1.98261	7.87461e-05	0.000553882	up	chr2:46666962-46682929	+	3516	lncRNA		uncharacterized LOC105374585
MIR548D1	1.97728	0.000577911	0.00320433	up	chr8:123348034-123348130	-	97	ncRNA	hsa:693130	microRNA 548d-1
HEXA-AS1	1.97688	1.549e-05	0.000131189	up	chr15:72376113-72378788	+	2676	ncRNA	hsa:80072	HEXA antisense RNA 1
TPH1	1.97384	4.64589e-15	2.02125e-13	up	chr11:18020537-18040788	-	1815	protein-coding	hsa:7166	tryptophan hydroxylase 1
ISG20	1.96855	3.5883e-08	5.26937e-07	up	chr15:88635614-88656344	+	4087	protein-coding	hsa:3669	interferon stimulated exonuclease gene 20kDa
LOC105378779	1.96458	0.0113768	0.039059	up	chr1:67398498-67399830	-	360	ncRNA		uncharacterized LOC105378779
ZNF34	1.96349	4.82971e-19	3.21521e-17	up	chr8:144772224-144787371	-	3269	protein-coding	hsa:80778	zinc finger protein 34
PAICSP1	1.94891	4.81897e-14	1.78856e-12	up	chr9:37878061-37912435	+	34375	pseudo		phosphoribosylaminoimidazole carboxylase, phosphoribosylaminoimidazole succinocarboxamide synthetase pseudogene 1
SUGT1P2	1.94858	0.00020929	0.00131994	up	chr3:32752830-32753920	+	1091	pseudo		SUGT1 pseudogene 2
COL12A1	1.94695	0.00198931	0.00921693	up	chr6:75084326-75206262	-	11579	protein-coding	hsa:1303	collagen, type XII, alpha 1
LOC107986656	1.94498	5.78803e-10	1.17954e-08	up	chr6:143378431-143387960	+	8708	ncRNA
LOC105373736	1.93796	0.00723494	0.026924	up	chr2:170967911-170973523	+	2230	lncRNA		uncharacterized LOC105373736
OSTN	1.93442	3.2203e-25	4.1685e-23	up	chr3:191199060-191265601	+	3398	protein-coding	hsa:344901	osteocrin
LOC107984813	1.93397	0.00745007	0.0275583	up	chr16:67560829-67566007	-	1843	protein-coding
LOC102723716	1.933	0.00123253	0.00610043	up	chr8:38400237-38402518	-	1511	ncRNA	hsa:102723716	uncharacterized LOC102723716
EFCAB6	1.92975	1.78772e-19	1.2708e-17	up	chr22:43528549-43812403	-	5417	protein-coding	hsa:64800	EF-hand calcium binding domain 6
TMEM232	1.92166	1.47755e-07	1.94747e-06	up	chr5:110387255-110738936	-	6737	protein-coding	hsa:642987	transmembrane protein 232
OVGP1	1.9185	1.01889e-32	2.54358e-30	up	chr1:111414315-111427777	-	2242	protein-coding	hsa:5016	oviductal glycoprotein 1, 120kDa
FAM21FP	1.91373	0.00457325	0.0184816	up	chr10:45699382-45723248	-	2102	pseudo	hsa:100288690	family with sequence similarity 21, member F, pseudogene
LINC00282	1.91203	6.14915e-06	5.71576e-05	up	chr13:51813347-51845150	-	4126	ncRNA	hsa:283521	long intergenic non-protein coding RNA 282
GCM1	1.90697	0.000100728	0.00068625	up	chr6:53125644-53262803	-	5464	protein-coding	hsa:8521	glial cells missing homolog 1 (Drosophila)
TECTA	1.90176	2.84223e-12	8.4302e-11	up	chr11:121102666-121190806	+	6468	protein-coding	hsa:7007	tectorin alpha
ALMS1-IT1	1.89845	7.52204e-11	1.81725e-09	up	chr2:73457103-73459482	+	1766	ncRNA	hsa:100874291	ALMS1 intronic transcript 1 (non-protein coding)
LOC100288181	1.88943	0.000372211	0.00219496	up	chr8:142702252-142726973	-	5684	ncRNA	hsa:100288181	uncharacterized LOC100288181
NEXN-AS1	1.88394	0.0017163	0.00813167	up	chr1:77881348-77889539	-	2292	ncRNA	hsa:374987	NEXN antisense RNA 1
LOC107986706	1.88377	0.00603636	0.023281	up	chr7:65230506-65233303	+	1036	lncRNA
PLEKHD1	1.88034	0.0032183	0.0138209	up	chr14:69467744-69531551	+	5227	protein-coding	hsa:400224	pleckstrin homology domain containing, family D (with coiled-coil domains) member 1
PDE2A	1.87929	0.00234273	0.0105604	up	chr11:72576140-72674453	-	4536	protein-coding	hsa:5138	phosphodiesterase 2A, cGMP-stimulated
LOC107984665	1.87589	0.000495805	0.00280244	up	chr14:23095071-23105804	+	1217	ncRNA
ZNF461	1.87046	4.53862e-30	8.97876e-28	up	chr19:36636621-36666853	-	4144	protein-coding	hsa:92283	zinc finger protein 461
GATM	1.86417	0.00307743	0.0132809	up	chr15:45361124-45402317	-	2894	protein-coding	hsa:2628	glycine amidinotransferase (L-arginine:glycine amidinotransferase)
IGSF9	1.86203	1.446e-05	0.000123514	up	chr1:159927039-159945661	-	4044	protein-coding	hsa:57549	immunoglobulin superfamily, member 9
LOC102724919	1.8616	0.00159254	0.00761064	up	chr1:186435161-186470291	+	542	ncRNA	hsa:102724919	uncharacterized LOC102724919
PPEF1	1.85256	0.00100571	0.00513508	up	chrX:18675909-18827921	+	3204	protein-coding	hsa:5475	protein phosphatase, EF-hand calcium binding domain 1
RPL13P5	1.85128	0.000425301	0.00245965	up	chr12:6883981-6884614	+	634	pseudo	hsa:283345	ribosomal protein L13 pseudogene 5
LOC107987297	1.84993	1.04124e-07	1.41509e-06	up	chr21:33560314-33564779	-	4417	lncRNA
TERB1	1.84327	0.0127126	0.0428798	up	chr16:66754410-66802801	-	4189	protein-coding
CLEC4A	1.84228	2.26775e-07	2.88131e-06	up	chr12:8102932-8138607	+	2542	protein-coding	hsa:50856	C-type lectin domain family 4, member A
ECM1	1.83615	3.00067e-07	3.70796e-06	up	chr1:150508011-150513789	+	2225	protein-coding	hsa:1893	extracellular matrix protein 1
LOC105373428	1.83498	1.33985e-05	0.000115103	up	chr2:10767040-10772520	-	1893	ncRNA		uncharacterized LOC105373428
LOC105377291	1.83315	0.00278371	0.0122173	up	chr4:76973098-77040878	-	1069	ncRNA		uncharacterized LOC105377291
DCHS1	1.82854	1.46007e-08	2.30035e-07	up	chr11:6621324-6655849	-	10759	protein-coding	hsa:8642	dachsous cadherin-related 1
HIST1H2BD	1.82691	3.3487e-18	2.0121e-16	up	chr6:26157985-26171349	+	921	protein-coding	hsa:3017	histone cluster 1, H2bd
FILIP1L	1.82664	3.99402e-08	5.82034e-07	up	chr3:99833144-100114513	-	4224	protein-coding	hsa:11259	filamin A interacting protein 1-like
LOC105369985	1.82421	0.0141198	0.0465701	up	chr12:111436872-111439032	-	1298	lncRNA		uncharacterized LOC105369985
LOC100132057	1.82151	0.00107482	0.00544944	up	chr1:148402483-148432545	+	1485	pseudo	hsa:100132057	phosphodiesterase 4D interacting protein pseudogene
AK8	1.81968	8.45079e-07	9.48678e-06	up	chr9:132725574-132878811	-	4825	protein-coding	hsa:158067	adenylate kinase 8
GRIN2C	1.81834	1.13513e-05	9.93479e-05	up	chr17:74842021-74860843	-	5628	protein-coding	hsa:2905	glutamate receptor, ionotropic, N-methyl D-aspartate 2C
LOC105371260	1.81397	0.00695377	0.0260487	up	chr1:145927084-145958995	+	1075	lncRNA		uncharacterized LOC105371260
LOC101927252	1.81371	0.00640123	0.0244283	up	chr2:189314958-189441127	-	913	ncRNA	hsa:101927252	uncharacterized LOC101927252
LOC105374789	1.81309	0.00266643	0.011789	up	chr2:68092027-68110413	-	3350	ncRNA		uncharacterized LOC105374789
FAM186B	1.81303	0.00060226	0.00330959	up	chr12:49582875-49605710	-	3373	protein-coding	hsa:84070	family with sequence similarity 186, member B
ZNF833P	1.81192	3.1693e-13	1.0566e-11	up	chr19:11673998-11686569	+	2000	pseudo	hsa:401898	zinc finger protein 833, pseudogene
LBH	1.81139	1.13693e-13	4.0137e-12	up	chr2:30231531-30260033	+	3091	protein-coding	hsa:81606	limb bud and heart development
LOC100131859	1.80878	2.08515e-05	0.000170271	up	chr7:99442338-99443509	-	850	pseudo		SAP domain containing ribonucleoprotein pseudogene
LOC107986476	1.80804	0.0142786	0.0470125	up	chr5:171841115-171851903	-	6862	ncRNA
SEPT14P5	1.80632	0.00189529	0.00885367	up	chr5:181333741-181336320	+	2580	pseudo
LOC100419959	1.80616	0.00378805	0.0158175	up	chr4:2088115-2090704	-	2590	pseudo		HBS1-like translational GTPase pseudogene
ITGA10	1.8042	2.8346e-08	4.23674e-07	up	chr1:145891208-145910189	-	5269	protein-coding	hsa:8515	integrin, alpha 10
TSTA3	1.80139	8.89184e-08	1.2219e-06	up	NT_187571.1:102658-107602	-	1358	protein-coding	hsa:7264	tissue specific transplantation antigen P35B
LOC102724642	1.79856	0.00246637	0.0110374	up	chr2:87125147-87171376	+	2517	protein-coding	hsa:102724642	anaphase-promoting complex subunit 1-like
PCGF2	1.79232	0.00706851	0.0263813	up	NT_187614.1:2769216-2783624	-	2604	protein-coding	hsa:7703	polycomb group ring finger 2
C19orf38	1.79176	0.000343068	0.00204322	up	chr19:10836572-10869791	+	1542	protein-coding	hsa:255809	chromosome 19 open reading frame 38
SHISA4	1.78707	1.2095e-08	1.94205e-07	up	chr1:201888669-201899346	+	1752	protein-coding	hsa:149345	shisa family member 4
LAMC2	1.78363	0.000381678	0.00224321	up	chr1:183186039-183245127	+	5623	protein-coding	hsa:3918	laminin, gamma 2
LOC105375957	1.78344	0.00713893	0.0266045	up	chr9:2652923-2667976	-	390	ncRNA		uncharacterized LOC105375957
GUSBP3	1.77795	0.00241459	0.0108424	up	chr5:69639463-69710527	-	1551	pseudo	hsa:653188	glucuronidase, beta pseudogene 3
PRC1-AS1	1.77656	0.00185655	0.00869403	up	chr15:90966369-90988624	+	1528	ncRNA	hsa:100507118	PRC1 antisense RNA 1
NONOP2	1.77627	0.000412639	0.0023963	up	chr2:60935930-60938049	-	2032	pseudo		non-POU domain containing, octamer-binding pseudogene 2
TBX15	1.77506	0.00158256	0.00757503	up	chr1:118883043-118989556	-	4047	protein-coding	hsa:6913	T-box 15
C2orf82	1.76962	1.94452e-11	5.15507e-10	up	chr2:232865678-232878700	+	2270	protein-coding	hsa:389084	chromosome 2 open reading frame 82
CHD2	1.76331	6.87113e-151	4.80292e-147	up	chr15:92900321-93028007	+	9364	protein-coding	hsa:1106	chromodomain helicase DNA binding protein 2
LOC100289495	1.76222	0.00403617	0.0166349	up	chr6:166342631-166351469	+	3908	ncRNA	hsa:100289495	uncharacterized LOC100289495
CDRT1	1.762	1.5599e-06	1.65041e-05	up	chr17:15565482-15619704	-	3210	protein-coding	hsa:374286	CMT1A duplicated region transcript 1
GDF15	1.76028	0.00429257	0.0175161	up	chr19:18386158-18389176	+	1200	protein-coding	hsa:9518	growth differentiation factor 15
BNIPL	1.75973	2.49044e-06	2.52048e-05	up	chr1:151036553-151047600	+	2412	protein-coding	hsa:149428	BCL2/adenovirus E1B 19kD interacting protein like
TBX19	1.75742	0.00111283	0.0056056	up	chr1:168281040-168314426	+	2822	protein-coding	hsa:9095	T-box 19
IL23A	1.75713	0.000456908	0.00261814	up	chr12:56334159-56340410	+	1229	protein-coding	hsa:51561	interleukin 23, alpha subunit p19
PMFBP1	1.75519	3.3948e-12	9.99845e-11	up	chr16:72116696-72173908	-	4117	protein-coding	hsa:83449	polyamine modulated factor 1 binding protein 1
LIF	1.75202	1.25312e-05	0.000108767	up	chr22:30240447-30246851	-	3969	protein-coding	hsa:3976	leukemia inhibitory factor
PVT1	1.7439	7.48701e-17	3.94479e-15	up	chr8:127794533-128101253	+	1940	ncRNA	hsa:5820	Pvt1 oncogene (non-protein coding)
WDR78	1.74227	4.64878e-18	2.73834e-16	up	chr1:66812885-66924887	-	3848	protein-coding	hsa:79819	WD repeat domain 78
RAG1	1.7394	0.00483322	0.0193643	up	chr11:36510366-36579762	+	6758	protein-coding	hsa:5896	recombination activating gene 1
LOC105370910	1.73699	2.05392e-05	0.000167983	up	chr15:78273435-78278721	-	2077	ncRNA		uncharacterized LOC105370910
MXD1	1.73559	1.06885e-38	3.93223e-36	up	chr2:69915041-69942945	+	5617	protein-coding	hsa:4084	MAX dimerization protein 1
LOC107987172	1.73348	5.56964e-16	2.76112e-14	up	chr12:9408856-9413655	-	804	ncRNA
RPL4P6	1.73149	0.00566063	0.0220188	up	chr22:40586625-40588023	-	1399	pseudo		ribosomal protein L4 pseudogene 6
LOC107986655	1.73035	0.00456486	0.0184512	up	chr6:142946149-142956864	+	4689	ncRNA
C17orf107	1.72363	0.00316393	0.0136098	up	chr17:4899653-4902932	+	3082	protein-coding	hsa:100130311	chromosome 17 open reading frame 107
GOLGA8H	1.71747	1.50111e-09	2.84614e-08	up	NW_011332701.1:2776519-2902768	+	10522	protein-coding	hsa:728498	golgin A8 family, member H
FTH1P23	1.71464	0.00910657	0.0326212	up	chr3:72928843-72929707	+	865	pseudo		ferritin, heavy polypeptide 1 pseudogene 23
ARID3C	1.71037	8.47971e-06	7.62519e-05	up	chr9:34621360-34633112	-	4423	protein-coding	hsa:138715	AT rich interactive domain 3C (BRIGHT-like)
IL20RB	1.71021	9.51624e-07	1.05473e-05	up	chr3:136957865-137011085	+	2776	protein-coding	hsa:53833	interleukin 20 receptor beta
MYLK2	1.70887	9.69778e-09	1.59375e-07	up	chr20:31819375-31834697	+	2793	protein-coding	hsa:85366	myosin light chain kinase 2
LINC01140	1.70838	0.0037134	0.0155684	up	chr1:87129765-87169204	+	3344	ncRNA	hsa:339524	long intergenic non-protein coding RNA 1140
LOC107986176	1.70675	0.00431033	0.0175681	up	chr3:197638439-197640451	-	2013	pseudo
SAXO2	1.70601	5.89605e-11	1.44439e-09	up	chr15:82262811-82284927	+	3131	protein-coding	hsa:283726	family with sequence similarity 154, member B
SNORA50A	1.70264	0.00294153	0.0128135	up	chr16:58559796-58559931	-	136	snoRNA
LOC101927610	1.70227	0.000119001	0.000798037	up	chr7:99919647-99925310	+	4420	ncRNA	hsa:101927610	uncharacterized LOC101927610
LOC339988	1.69889	0.00670727	0.0254329	up	chr4:6687792-6690748	-	2545	miscRNA	hsa:339988	uncharacterized LOC339988
LOC100128288	1.6961	0.000187827	0.00119937	up	chr17:8358413-8360541	-	2129	ncRNA	hsa:100128288	uncharacterized LOC100128288
LOC107985320	1.69471	0.00169765	0.00805787	up	chr19:5672808-5678328	+	2555	protein-coding
NPIPB6	1.69464	5.84053e-09	9.97362e-08	up	chr16:28342517-28364971	-	2792	protein-coding	hsa:728741	nuclear pore complex interacting protein family, member B6
LRRC46	1.69186	0.000458747	0.00262696	up	chr17:47831627-47837713	+	1922	protein-coding	hsa:90506	leucine rich repeat containing 46
LOC100419706	1.69022	0.00423089	0.0173251	up	chr19:51861659-51863403	-	1745	pseudo		zinc finger protein 84 pseudogene
LOC101926911	1.6876	0.014246	0.04692	up	chr15:91022622-91031139	+	1620	lncRNA	hsa:101926911	uncharacterized LOC101926911
MVP	1.68665	4.43236e-10	9.24842e-09	up	chr16:29820394-29848039	+	2925	protein-coding	hsa:9961	major vault protein
TTC23L	1.68128	0.0103316	0.0360669	up	chr5:34839164-34900511	+	3524	protein-coding	hsa:153657	tetratricopeptide repeat domain 23-like
ZIK1	1.68095	3.75818e-10	7.9591e-09	up	chr19:57583642-57593890	+	5015	protein-coding	hsa:284307	zinc finger protein interacting with K protein 1
LOC105370125	1.67559	6.54869e-12	1.85827e-10	up	chr13:27177668-27220649	-	2135	lncRNA		uncharacterized LOC105370125
LOC729222	1.67522	6.2051e-05	0.000447612	up	chr12:27100129-27185062	+	1685	pseudo	hsa:729222	liprin-beta-1-like
LOC100129503	1.67341	0.00517137	0.020388	up	chr17:81003413-81005072	+	1660	ncRNA
SLC37A2	1.67137	1.22944e-07	1.64212e-06	up	chr11:125063067-125090516	+	4196	protein-coding	hsa:219855	solute carrier family 37 (glucose-6-phosphate transporter), member 2
TAL1	1.67081	0.00457856	0.0184995	up	chr1:47216290-47232389	-	6252	protein-coding	hsa:6886	T-cell acute lymphocytic leukemia 1
LOC105375337	1.66981	0.00945396	0.0334994	up	chr7:67345609-67356274	+	1021	ncRNA		uncharacterized LOC105375337
TAGLN	1.66209	1.00358e-07	1.36745e-06	up	chr11:117199324-117204792	+	1557	protein-coding	hsa:6876	transgelin
FN3K	1.66042	0.00345766	0.0146479	up	chr17:82735576-82751197	+	1433	protein-coding	hsa:64122	fructosamine 3 kinase
SCOCP1	1.65657	0.00693664	0.0259984	up	chr14:60159011-60161425	+	1769	pseudo		short coiled-coil protein pseudogene 1
GEM	1.65231	1.30039e-15	6.12791e-14	up	chr8:94249249-94262345	-	2395	protein-coding	hsa:2669	GTP binding protein overexpressed in skeletal muscle
CEBPB-AS1	1.65217	3.62939e-05	0.000278785	up	chr20:50184603-50192069	-	2973	ncRNA	hsa:101927559	CEBPB antisense RNA 1
EGR3	1.65185	0.0124118	0.0420749	up	chr8:22687661-22693302	-	4334	protein-coding	hsa:1960	early growth response 3
TMSB4XP4	1.65166	0.0135281	0.0449435	up	chr9:128342154-128342774	+	621	pseudo		thymosin beta 4, X-linked pseudogene 4
LOC107984345	1.65083	1.48906e-05	0.000126675	up	chr11:69134755-69162440	+	7646	ncRNA
RPL31P46	1.64949	0.0130637	0.0436846	up	chr11:74919575-74920006	+	432	pseudo		ribosomal protein L31 pseudogene 46
LOC105370404	1.64877	0.00918644	0.0328681	up	chr14:22704222-22766569	-	2465	ncRNA		uncharacterized LOC105370404
UNC5CL	1.64731	5.19832e-15	2.24298e-13	up	chr6:41026901-41039199	-	3128	protein-coding	hsa:222643	unc-5 homolog C (C. elegans)-like
LTC4S	1.64321	0.0133605	0.044528	up	chr5:179793985-179796512	+	667	protein-coding	hsa:4056	leukotriene C4 synthase
MACROD2	1.64281	0.000675221	0.00365876	up	chr20:13995476-16053197	+	4956	protein-coding	hsa:140733	MACRO domain containing 2
GOLGA8R	1.64207	0.00935745	0.033208	up	NW_011332701.1:2724495-2850652	+	10356	protein-coding	hsa:101059918	golgin A8 family, member R
LOC105372295	1.63423	0.0050579	0.0201146	up	chr19:16572506-16578892	+	1117	ncRNA		uncharacterized LOC105372295
LOC643201	1.63309	0.000135799	0.000898894	up	chr5:176143085-176199295	-	4292	pseudo	hsa:643201	centrosomal protein 192kDa pseudogene
LOC101929018	1.63	0.00114967	0.00575384	up	chr3:185458328-185481260	-	1624	ncRNA	hsa:101929018	uncharacterized LOC101929018
PRKXP1	1.62344	1.60289e-24	1.88835e-22	up	chr15:100547752-100559283	-	11532	pseudo	hsa:441733	protein kinase, X-linked, pseudogene 1
TGFB2	1.62148	1.28329e-05	0.000111063	up	chr1:218345334-218444619	+	5954	protein-coding	hsa:7042	transforming growth factor, beta 2
WAS	1.61792	0.0126773	0.0427949	up	chrX:48683753-48691427	+	2049	protein-coding	hsa:7454	Wiskott-Aldrich syndrome
LOC107985275	1.61299	8.73652e-06	7.84604e-05	up	chr19:44180078-44199490	+	7884	lncRNA
RFX3-AS1	1.60901	0.0112628	0.0387245	up	chr9:3668086-3691756	+	1109	ncRNA	hsa:101929302	RFX3 antisense RNA 1
AGGF1P1	1.60756	0.00481253	0.0192998	up	NW_015495300.1:133741-137040	+	3300	pseudo		angiogenic factor with G patch and FHA domains 1 pseudogene 1
PGAM1P7	1.60527	0.0114039	0.0391263	up	chrX:46646399-46647338	-	940	pseudo		phosphoglycerate mutase 1 pseudogene 7
THA1P	1.60252	0.00120324	0.00597206	up	chr17:78248590-78256185	-	7596	pseudo		threonine aldolase 1, pseudogene
PDCL3P4	1.60182	9.45022e-05	0.000648254	up	chr3:101712434-101713416	+	983	pseudo	hsa:285359	phosducin-like 3 pseudogene 4
LOC105372440	1.60135	0.0132178	0.0441364	up	chr19:50776141-50786210	-	588	ncRNA		uncharacterized LOC105372440
SLC22A20	1.60018	0.00265778	0.0117606	up	chr11:65213840-65243108	+	3378	protein-coding	hsa:440044	solute carrier family 22, member 20
AMOTL2	1.59112	2.56785e-29	4.76529e-27	up	chr3:134355345-134375417	-	5008	protein-coding	hsa:51421	angiomotin like 2
LOC107984347	1.59031	0.0144123	0.047393	up	chr11:70361936-70372390	-	4981	ncRNA
LINC00641	1.58993	3.87512e-79	6.77177e-76	up	chr14:21200079-21206900	-	5425	ncRNA	hsa:283624	long intergenic non-protein coding RNA 641
ARRDC3	1.58885	3.68848e-62	4.83421e-59	up	chr5:91368724-91383359	-	4226	protein-coding	hsa:57561	arrestin domain containing 3
LOC107985873	1.58835	0.00718073	0.0267507	up	chr2:42328667-42334034	-	914	ncRNA
IGFN1	1.58612	0.00907318	0.0325517	up	chr1:201190780-201228952	+	11965	protein-coding	hsa:91156	immunoglobulin-like and fibronectin type III domain containing 1
C5	1.58025	5.16967e-07	6.08009e-06	up	chr9:120952335-121075174	-	5986	protein-coding	hsa:727	complement component 5
LOC105371228	1.57918	3.62158e-07	4.40003e-06	up	chr1:148011634-148028062	+	6887	ncRNA		uncharacterized LOC105371228
ZNF808	1.57868	0.0124851	0.0422538	up	chr19:52527656-52566018	+	5782	protein-coding	hsa:388558	zinc finger protein 808
ZNHIT3	1.57865	0.00380952	0.0158945	up	NT_187614.1:721531-734214	+	2064	protein-coding	hsa:9326	zinc finger, HIT-type containing 3
CTSK	1.57599	2.85964e-06	2.8542e-05	up	chr1:150796208-150808441	-	1810	protein-coding	hsa:1513	cathepsin K
SLC15A2	1.57566	0.00252099	0.0112455	up	chr3:121894324-121944187	+	5523	protein-coding	hsa:6565	solute carrier family 15 (oligopeptide transporter), member 2
LOC107985901	1.57031	0.00571463	0.0222	up	chr2:75679660-75691775	+	1335	lncRNA
CREBRF	1.57026	1.13313e-44	6.09274e-42	up	chr5:173056349-173139288	+	7968	protein-coding	hsa:153222	CREB3 regulatory factor
PANO1	1.56982	0.00110512	0.00557211	up	chr11:797511-799185	+	1675	protein-coding	hsa:101927423	proapoptotic nucleolar protein 1
RNF225	1.56623	0.012565	0.0424452	up	chr19:58395081-58398954	+	3496	protein-coding	hsa:646862	ring finger protein 225
ADCY10	1.56284	0.00110979	0.0055916	up	chr1:167809080-167915556	-	7210	protein-coding	hsa:55811	adenylate cyclase 10 (soluble)
ZBTB20	1.55954	5.56484e-10	1.13627e-08	up	chr3:114314500-115147280	-	27373	protein-coding	hsa:26137	zinc finger and BTB domain containing 20
ANKRD24	1.54899	0.00199542	0.00923614	up	chr19:4182618-4224814	+	4201	protein-coding	hsa:170961	ankyrin repeat domain 24
GNL3LP1	1.54803	1.3428e-07	1.78218e-06	up	chr5:60891676-60893662	-	1987	pseudo		guanine nucleotide binding protein-like 3 (nucleolar)-like pseudogene 1
ARTN	1.53223	0.00407772	0.0167765	up	chr1:43933320-43937240	+	1944	protein-coding	hsa:9048	artemin
KLF10	1.53169	2.54935e-54	2.32434e-51	up	chr8:102648777-102655902	-	3257	protein-coding	hsa:7071	Kruppel-like factor 10
AOC3	1.53001	3.25333e-11	8.29957e-10	up	chr17:42851123-42858130	+	4498	protein-coding	hsa:8639	amine oxidase, copper containing 3
DSTNP2	1.52865	5.16697e-09	8.90315e-08	up	chr12:6884682-6885786	+	1105	pseudo	hsa:171220	destrin (actin depolymerizing factor) pseudogene 2
ZNF705E	1.52831	0.0107232	0.0372236	up	chr11:71814045-71821547	-	3441	protein-coding	hsa:100131539	zinc finger protein 705E
HBEGF	1.52825	1.80996e-10	4.06369e-09	up	chr5:140332843-140346603	-	2358	protein-coding	hsa:1839	heparin-binding EGF-like growth factor
SLC23A3	1.52805	0.00165181	0.00785632	up	chr2:219161459-219170095	-	2418	protein-coding	hsa:151295	solute carrier family 23, member 3
CASC1	1.52711	0.00275233	0.0121049	up	chr12:25107057-25195177	-	2964	protein-coding	hsa:55259	cancer susceptibility candidate 1
KIAA0319	1.52646	0.00566033	0.0220188	up	chr6:24540131-24646211	-	6896	protein-coding	hsa:9856	KIAA0319
LOC107986069	1.51099	0.00636456	0.024315	up	chr3:23592457-23597233	+	4260	ncRNA
POU2F2	1.51096	2.32784e-07	2.94419e-06	up	chr19:42086110-42197931	-	8897	protein-coding	hsa:5452	POU class 2 homeobox 2
SLC16A4	1.50984	0.00280955	0.0123153	up	chr1:110362851-110391970	-	3331	protein-coding	hsa:9122	solute carrier family 16, member 4
LOC107985564	1.50607	0.0105428	0.0367009	up	chr22:43812488-43815781	+	924	ncRNA
LOC107987391	1.50533	0.0126247	0.0426313	up	NT_187388.1:8772-14948	+	6177	pseudo
RFX3	1.50515	8.8527e-24	9.66881e-22	up	chr9:3218297-3526001	-	10773	protein-coding	hsa:5991	regulatory factor X, 3 (influences HLA class II expression)
FAAH	1.50368	2.16089e-07	2.76136e-06	up	chr1:46394267-46413848	+	2095	protein-coding	hsa:2166	fatty acid amide hydrolase
MSH4	1.50226	0.00150985	0.00729194	up	chr1:75796871-75913238	+	3277	protein-coding	hsa:4438	mutS homolog 4
SATB1-AS1	1.50062	0.0108233	0.0374901	up	chr3:18445237-18530114	+	843	ncRNA	hsa:101927777	SATB1 antisense RNA 1
LOC105372631	1.50004	1.86044e-05	0.000153821	up	chr20:45427301-45457215	+	3982	ncRNA		uncharacterized LOC105372631
DUSP1	1.49731	1.28406e-33	3.49699e-31	up	chr5:172768090-172771200	-	2024	protein-coding	hsa:1843	dual specificity phosphatase 1
WDR63	1.49703	9.89291e-10	1.93883e-08	up	chr1:85062298-85133138	+	3019	protein-coding	hsa:126820	WD repeat domain 63
AIFM2	1.49388	0.000273025	0.00167702	up	chr10:70112267-70132934	-	3250	protein-coding	hsa:84883	apoptosis-inducing factor, mitochondrion-associated, 2
SEC14L1P1	1.49049	0.000361509	0.00213786	up	chr11:43897303-43899888	+	2586	pseudo	hsa:729799	SEC14-like 1 pseudogene 1
LINC01590	1.49002	3.19883e-06	3.16115e-05	up	chr6:87397124-87399741	+	1558	ncRNA	hsa:63914	chromosome 6 open reading frame 164
EHBP1L1	1.48522	2.48618e-08	3.75614e-07	up	chr11:65576034-65592650	+	5222	protein-coding	hsa:254102	EH domain binding protein 1-like 1
SDCBP2-AS1	1.4844	5.37463e-11	1.32752e-09	up	chr20:1325343-1378735	+	2479	ncRNA	hsa:100507495	SDCBP2 antisense RNA 1
LOC285638	1.4841	0.00177797	0.00838786	up	chr5:109319454-109330456	-	8864	ncRNA	hsa:285638	uncharacterized LOC285638
ZNF79	1.48387	2.9007e-22	2.73998e-20	up	chr9:127424374-127446289	+	3211	protein-coding	hsa:7633	zinc finger protein 79
LOC728417	1.48283	5.36142e-10	1.10009e-08	up	chr1:222471774-222477700	-	5927	pseudo		uncharacterized LOC728417
GATA2	1.48224	8.52482e-42	3.57531e-39	up	chr3:128479422-128493187	-	3475	protein-coding	hsa:2624	GATA binding protein 2
SLC3A2	1.47969	9.12283e-139	3.82612e-135	up	chr11:62856012-62888883	+	2344	protein-coding	hsa:6520	solute carrier family 3 (amino acid transporter heavy chain), member 2
EIF3K	1.47742	0.00642856	0.0245104	up	NW_014040929.1:28708-46595	+	891	protein-coding	hsa:27335	eukaryotic translation initiation factor 3, subunit K
LOC100422338	1.47444	0.0110922	0.0382382	up	chr2:135510549-135511943	-	1395	pseudo		GTPase activating protein (SH3 domain) binding protein 1 pseudogene
PARK2	1.47427	0.00175306	0.00828714	up	chr6:161347417-162727802	-	5128	protein-coding	hsa:5071	parkin RBR E3 ubiquitin protein ligase
GDPD3	1.47091	1.68822e-05	0.000141495	up	chr16:30104810-30113557	-	1098	protein-coding	hsa:79153	glycerophosphodiester phosphodiesterase domain containing 3
SMG1P5	1.46782	3.92038e-14	1.48127e-12	up	chr16:30285018-30335374	-	2367	pseudo	hsa:595101	SMG1 pseudogene 5
ARHGEF28	1.46759	1.19788e-09	2.30879e-08	up	chr5:73626158-73941993	+	6789	protein-coding	hsa:64283	Rho guanine nucleotide exchange factor (GEF) 28
COPZ2	1.46617	0.000204973	0.00129623	up	chr17:48026167-48048091	-	2623	protein-coding	hsa:51226	coatomer protein complex, subunit zeta 2
ZBTB21	1.46616	4.35271e-85	9.12763e-82	up	chr21:41986831-42010418	-	8057	protein-coding	hsa:49854	zinc finger and BTB domain containing 21
ACTG1P20	1.46159	3.99184e-07	4.81917e-06	up	chr1:27323874-27326525	+	2652	pseudo	hsa:644961	actin, gamma 1 pseudogene
GOLGA8K	1.46115	1.58992e-21	1.37771e-19	up	chr15:32389585-32403292	-	5188	protein-coding	hsa:653125	golgin A8 family, member K
PILRA	1.45905	5.31244e-05	0.00039047	up	chr7:100373445-100400099	+	1316	protein-coding	hsa:29992	paired immunoglobin-like type 2 receptor alpha
LOC101929060	1.45806	0.0145662	0.0477983	up	chr19:300658-304361	-	3704	protein-coding	hsa:101929060	uncharacterized LOC101929060
CCT6P3	1.45764	1.70664e-10	3.85234e-09	up	chr7:65038354-65074713	+	2244	pseudo	hsa:643180	chaperonin containing TCP1, subunit 6 (zeta) pseudogene 3
TTC41P	1.4565	0.00281087	0.0123159	up	chr12:103843749-103930211	-	4516	pseudo	hsa:253724	Grp94 neighboring nucleotidase pseudogene
PDE8B	1.45547	0.000831205	0.0043718	up	chr5:77180252-77428256	+	4698	protein-coding	hsa:8622	phosphodiesterase 8B
STAC3	1.45396	1.37903e-09	2.63568e-08	up	chr12:57243453-57251193	-	1744	protein-coding	hsa:246329	SH3 and cysteine rich domain 3
CUBN	1.45205	5.59015e-05	0.000408309	up	chr10:16823966-17130492	-	11933	protein-coding	hsa:8029	cubilin (intrinsic factor-cobalamin receptor)
LRRC27	1.45011	8.71607e-08	1.19853e-06	up	chr10:132330063-132381506	+	8205	protein-coding	hsa:80313	leucine rich repeat containing 27
LOC107985002	1.44959	0.00465185	0.0187486	up	chr17:55088622-55097369	+	7617	ncRNA
LOC107984489	1.44433	3.97145e-09	6.96916e-08	up	chr12:9316593-9319860	+	2806	ncRNA
IQCH	1.44021	2.72878e-19	1.86393e-17	up	chr15:67254772-67501804	+	4380	protein-coding	hsa:64799	IQ motif containing H
ZNF543	1.43785	1.10895e-18	7.11151e-17	up	chr19:57320497-57330776	+	3671	protein-coding	hsa:125919	zinc finger protein 543
LOC107985734	1.43565	0.0132474	0.044207	up	chr1:9614641-9622295	+	1102	protein-coding
LOC100419824	1.43071	3.43417e-07	4.19176e-06	up	chr9:85753300-85786577	+	33278	pseudo		kinesin family member 27 pseudogene
LOC107985360	1.42808	1.21842e-11	3.32252e-10	up	chr1:231359328-231369843	+	2350	ncRNA
ZNF396	1.42723	0.0144939	0.0475867	up	chr18:35366697-35377337	-	3895	protein-coding	hsa:252884	zinc finger protein 396
NBPF25P	1.42715	8.76357e-06	7.86696e-05	up	chr1:145572345-145607858	-	3827	pseudo	hsa:101929780	neuroblastoma breakpoint family, member 25, pseudogene
NEDD9	1.42531	0.0042746	0.0174564	up	chr6:11183298-11382348	-	4976	protein-coding	hsa:4739	neural precursor cell expressed, developmentally down-regulated 9
CCDC173	1.42448	5.08098e-06	4.819e-05	up	chr2:169645425-169694421	-	2169	protein-coding	hsa:129881	coiled-coil domain containing 173
SLC4A5	1.42387	2.30878e-10	5.06175e-09	up	chr2:74216242-74343407	-	6348	protein-coding	hsa:57835	solute carrier family 4 (sodium bicarbonate cotransporter), member 5
KRT18P5	1.42208	0.00292148	0.0127367	up	chr22:20482748-20484155	-	1408	pseudo		keratin 18 pseudogene 5
GPR19	1.42077	0.00513077	0.0202625	up	chr12:12659691-12716305	-	5456	protein-coding	hsa:2842	G protein-coupled receptor 19
ZNF425	1.41888	3.97028e-13	1.30701e-11	up	chr7:149102784-149126346	-	3220	protein-coding	hsa:155054	zinc finger protein 425
LOC105377576	1.41861	0.0117367	0.0401235	up	chr4:182871125-182882876	-	7396	ncRNA		uncharacterized LOC105377576
DNAH6	1.41826	1.12058e-09	2.17178e-08	up	chr2:84459588-84819589	+	12900	protein-coding	hsa:1768	dynein, axonemal, heavy chain 6
ZNF547	1.41709	3.36145e-05	0.00026059	up	chr19:57363435-57379559	+	2864	protein-coding	hsa:284306	zinc finger protein 547
WDR31	1.41695	1.70329e-08	2.65167e-07	up	chr9:113313222-113340340	-	4936	protein-coding	hsa:114987	WD repeat domain 31
LOC101929057	1.41677	0.0041825	0.0171464	up	chr6:89638532-89689481	+	5149	ncRNA	hsa:101929057	uncharacterized LOC101929057
ABHD8	1.40979	0.00101879	0.00519426	up	chr19:17292131-17303473	-	2090	protein-coding	hsa:79575	abhydrolase domain containing 8
LOC107987173	1.40413	2.62707e-07	3.29591e-06	up	chr12:9397064-9398375	-	912	lncRNA
GDF9	1.39296	0.00233953	0.0105482	up	chr5:132861181-132866884	-	3744	protein-coding	hsa:2661	growth differentiation factor 9
EEF1A1P19	1.3918	3.66947e-05	0.000281451	up	chr5:43495076-43496454	-	1379	pseudo		eukaryotic translation elongation factor 1 alpha 1 pseudogene 19
BSCL2	1.39103	0.000355656	0.0021074	up	chr11:62690262-62709619	-	2102	protein-coding	hsa:26580	Berardinelli-Seip congenital lipodystrophy 2 (seipin)
LOC105371990	1.38834	0.00687323	0.0257977	up	chr18:10595846-10601177	+	1427	ncRNA		uncharacterized LOC105371990
ACTN4	1.38771	0.000229451	0.0014333	up	NW_014040929.1:57252-140168	+	3966	protein-coding	hsa:81	actinin, alpha 4
MRPS31P5	1.38759	7.95921e-22	7.19417e-20	up	chr13:52167709-52194467	-	3496	pseudo	hsa:100887750	mitochondrial ribosomal protein S31 pseudogene 5
LGALS9	1.38742	0.0110882	0.0382309	up	chr17:27631148-27649560	+	2125	protein-coding	hsa:3965	lectin, galactoside-binding, soluble, 9
LOC107987245	1.38127	2.45703e-12	7.38165e-11	up	chr17:8481389-8486358	+	3589	ncRNA
LOC100287046	1.37807	0.0028273	0.0123724	up	NT_187651.1:135377-145871	+	677	pseudo		glucuronidase, beta pseudogene
DRP2	1.37601	8.99741e-08	1.23479e-06	up	chrX:101219786-101264497	+	7202	protein-coding	hsa:1821	dystrophin related protein 2
GTF2IP13	1.37367	5.43148e-10	1.11229e-08	up	chr7:45769103-45805139	+	1977	pseudo
C8orf48	1.37228	0.000332841	0.00199135	up	chr8:13566843-13568288	+	1446	protein-coding	hsa:157773	chromosome 8 open reading frame 48
ZNF333	1.36943	1.13516e-20	9.19085e-19	up	chr19:14689787-14733746	+	7807	protein-coding	hsa:84449	zinc finger protein 333
PAN3-AS1	1.36933	8.80132e-05	0.000609725	up	chr13:28136843-28139174	-	2191	ncRNA	hsa:100288730	PAN3 antisense RNA 1
KRBA2	1.36895	0.000170994	0.00110195	up	chr17:8368047-8376902	-	3632	protein-coding	hsa:124751	KRAB-A domain containing 2
LOC642943	1.36851	8.98383e-05	0.000620523	up	chr9:92882567-92889555	+	5053	pseudo		SPATA31 subfamily A pseudogene
ACTA2	1.3651	3.33075e-06	3.28069e-05	up	chr10:88935074-88991397	-	1765	protein-coding	hsa:59	actin, alpha 2, smooth muscle, aorta
LOC100506606	1.36453	3.11957e-07	3.8413e-06	up	chr12:29280415-29317848	-	2383	ncRNA	hsa:100506606	uncharacterized LOC100506606
LOC728743	1.36362	0.000196077	0.00124749	up	chr7:150405752-150412470	+	3369	pseudo	hsa:728743	zinc finger protein pseudogene
SYN1	1.36067	0.0149401	0.0487922	up	chrX:47571901-47619857	-	3210	protein-coding	hsa:6853	synapsin I
DUSP10	1.36043	9.54365e-06	8.4981e-05	up	chr1:221701420-221742176	-	2680	protein-coding	hsa:11221	dual specificity phosphatase 10
CFAP70	1.3562	2.16174e-10	4.78687e-09	up	chr10:73253758-73361064	-	5265	protein-coding	hsa:118491	cilia and flagella associated protein 70
GPR35	1.35322	0.000320342	0.00192536	up	chr2:240605408-240631259	+	2272	protein-coding	hsa:2859	G protein-coupled receptor 35
LOC107985481	1.35311	0.000775611	0.00411553	up	chr21:33565563-33573394	-	1100	ncRNA
CCDC17	1.3523	0.00988001	0.0346983	up	chr1:45620044-45624787	-	3146	protein-coding	hsa:149483	coiled-coil domain containing 17
ANKRD1	1.35164	0.0010335	0.00525905	up	chr10:90912100-90921275	-	1974	protein-coding	hsa:27063	ankyrin repeat domain 1 (cardiac muscle)
CD70	1.35007	0.00322078	0.0138259	up	chr19:6581646-6591152	-	2393	protein-coding	hsa:970	CD70 molecule
LOC101929333	1.35006	0.0033382	0.0142454	up	chr15:74478068-74490286	-	3387	ncRNA	hsa:101929333	uncharacterized LOC101929333
SCN11A	1.34461	0.0124766	0.0422509	up	chr3:38845764-39051986	-	6957	protein-coding	hsa:11280	sodium channel, voltage-gated, type XI, alpha subunit
WBP1LP2	1.34244	0.0040673	0.0167402	up	chr7:107628466-107629547	+	1082	pseudo		WW domain binding protein 1-like pseudogene 2
NFKBIL1	1.34185	8.29717e-05	0.000579304	up	chr6:31546851-31558829	+	1483	protein-coding	hsa:4795	nuclear factor of kappa light polypeptide gene enhancer in B-cells inhibitor-like 1
CCDC150P1	1.33978	0.00433496	0.0176581	up	chr12:122322174-122323847	-	1674	pseudo		coiled-coil domain containing 150 pseudogene 1
MYLK3	1.33962	0.00442332	0.0179483	up	chr16:46702282-46763246	-	7998	protein-coding	hsa:91807	myosin light chain kinase 3
RGS3	1.33898	0.00555627	0.0216611	up	chr9:113444729-113597743	+	10695	protein-coding	hsa:5998	regulator of G-protein signaling 3
DZANK1	1.3379	6.30038e-11	1.53627e-09	up	chr20:18383367-18467185	-	4465	protein-coding	hsa:55184	double zinc ribbon and ankyrin repeat domains 1
ADPRM	1.33575	3.05473e-10	6.53651e-09	up	chr17:10697610-10711558	+	1518	protein-coding	hsa:56985	ADP-ribose/CDP-alcohol diphosphatase, manganese-dependent
AGGF1P2	1.3308	0.0129046	0.0433461	up	chr10:133641889-133643091	+	1203	pseudo		angiogenic factor with G patch and FHA domains 1 pseudogene 2
DDIT3	1.329	7.46253e-18	4.29916e-16	up	chr12:57516588-57520517	-	1178	protein-coding	hsa:1649	DNA-damage-inducible transcript 3
LOC101926984	1.32616	0.000196787	0.00125049	up	chr17:28263634-28272468	-	8835	ncRNA	hsa:101926984	uncharacterized LOC101926984
LOC105378035	1.32585	0.00248931	0.0111184	up	chr6:143513086-143534581	+	3668	ncRNA		uncharacterized LOC105378035
CCDC144CP	1.32345	8.31043e-07	9.35425e-06	up	chr17:20321174-20402191	+	4204	pseudo	hsa:348254	coiled-coil domain containing 144C, pseudogene
CSRNP1	1.32209	1.43743e-14	5.83035e-13	up	chr3:39141851-39154602	-	6280	protein-coding	hsa:64651	cysteine-serine-rich nuclear protein 1
PPP1R15A	1.31734	3.77658e-57	4.39972e-54	up	chr19:48872392-48876062	+	2383	protein-coding	hsa:23645	protein phosphatase 1, regulatory subunit 15A
AGAP5	1.317	6.79828e-15	2.89168e-13	up	chr10:73674275-73697796	-	2426	protein-coding	hsa:729092	ArfGAP with GTPase domain, ankyrin repeat and PH domain 5
GOLGA8N	1.31532	0.00537476	0.021071	up	NW_011332701.1:4645589-4821891	+	10658	protein-coding	hsa:643699	golgin A8 family, member N
N4BP2L1	1.31463	1.04244e-06	1.1433e-05	up	chr13:32400723-32429649	-	6723	protein-coding	hsa:90634	NEDD4 binding protein 2-like 1
LINC00341	1.31344	0.00864934	0.0313042	up	chr14:95407266-95410090	-	2825	ncRNA	hsa:79686	long intergenic non-protein coding RNA 341
ZNF250	1.31225	2.53089e-23	2.64044e-21	up	chr8:144876951-144902311	-	6864	protein-coding	hsa:58500	zinc finger protein 250
SMAD7	1.30962	1.40714e-18	8.86119e-17	up	chr18:48919853-48950711	-	3087	protein-coding	hsa:4092	SMAD family member 7
GRIK5	1.30833	1.35276e-05	0.000116117	up	chr19:41998316-42071804	-	5286	protein-coding	hsa:2901	glutamate receptor, ionotropic, kainate 5
C1QTNF3	1.30574	0.0137898	0.0456921	up	chr5:34017858-34043266	-	3826	protein-coding	hsa:114899	C1q and tumor necrosis factor related protein 3
SNORD139	1.3055	2.00084e-07	2.56935e-06	up	chr22:39316842-39316896	-	55	snoRNA
ZNF654	1.30402	8.43901e-32	1.92354e-29	up	chr3:88059217-88144664	+	7082	protein-coding	hsa:55279	zinc finger protein 654
FUT1	1.30245	0.000301621	0.00182434	up	chr19:48747826-48755390	-	4246	protein-coding	hsa:2523	fucosyltransferase 1 (galactoside 2-alpha-L-fucosyltransferase, H blood group)
PSMD6-AS2	1.30171	8.13085e-09	1.35751e-07	up	chr3:64004022-64012243	+	2551	ncRNA	hsa:100507062	PSMD6 antisense RNA 2
SSUH2	1.3012	0.00835329	0.0304096	up	chr3:8619400-8745035	-	6857	protein-coding	hsa:51066	ssu-2 homolog (C. elegans)
WHAMM	1.29792	2.5357e-40	1.02257e-37	up	chr15:82808177-82834861	+	3854	protein-coding	hsa:123720	WAS protein homolog associated with actin, golgi membranes and microtubules
SMC5-AS1	1.29561	0.0104643	0.0364704	up	chr9:70216059-70258874	-	1039	ncRNA	hsa:100507299	SMC5 antisense RNA 1 (head to head)
LINC00693	1.29388	1.36596e-05	0.000117058	up	chr3:28575278-28758337	+	1654	ncRNA	hsa:645206	long intergenic non-protein coding RNA 693
ZNF773	1.29186	6.41441e-12	1.82511e-10	up	chr19:57499854-57516423	+	2361	protein-coding	hsa:374928	zinc finger protein 773
UCP3	1.29172	3.5471e-05	0.000273768	up	chr11:74000281-74009237	-	2425	protein-coding	hsa:7352	uncoupling protein 3 (mitochondrial, proton carrier)
LOC107986078	1.28978	0.0137927	0.0456924	up	chr3:42103411-42106997	+	3139	lncRNA
MAFF	1.28689	0.00429531	0.0175239	up	chr22:38201932-38216511	+	2466	protein-coding	hsa:23764	v-maf avian musculoaponeurotic fibrosarcoma oncogene homolog F
ADAMTSL3	1.27622	0.00245483	0.0109995	up	chr15:83654086-84039842	+	7418	protein-coding	hsa:57188	ADAMTS-like 3
ZNF585A	1.27285	2.47457e-27	3.65434e-25	up	chr19:37147438-37172741	-	6822	protein-coding	hsa:199704	zinc finger protein 585A
FOSL2	1.27208	4.18218e-08	6.07764e-07	up	chr2:28392759-28417312	+	7711	protein-coding	hsa:2355	FOS-like antigen 2
RARA	1.27103	8.61053e-25	1.04978e-22	up	chr17:40309171-40357643	+	3477	protein-coding	hsa:5914	retinoic acid receptor, alpha
DRC3	1.26901	0.000345648	0.00205566	up	chr17:17972766-18016889	+	3802	protein-coding	hsa:54869	EPS8-like 1
ARHGEF37	1.26858	0.00128095	0.00631147	up	chr5:149552049-149634968	+	5208	protein-coding	hsa:389337	Rho guanine nucleotide exchange factor (GEF) 37
LOC100130691	1.26668	0.00152391	0.00734628	up	chr2:177283508-177392691	-	5206	ncRNA	hsa:100130691	uncharacterized LOC100130691
LOC100652840	1.2642	0.000103973	0.00070652	up	chr15:30507372-30512796	+	5425	pseudo		M-phase phosphoprotein 10 (U3 small nucleolar ribonucleoprotein) pseudogene
SCG3	1.26028	0.00623273	0.0239378	up	chr15:51681353-51721026	+	3310	protein-coding	hsa:29106	secretogranin III
NLRP14	1.26026	0.00108264	0.00547872	up	chr11:7020446-7089025	+	3823	protein-coding	hsa:338323	NLR family, pyrin domain containing 14
JUN	1.25977	1.76333e-80	3.36155e-77	up	chr1:58780791-58784113	-	3323	protein-coding	hsa:3725	jun proto-oncogene
ZNF222	1.25796	1.07737e-08	1.74594e-07	up	chr19:44025324-44033110	+	1715	protein-coding	hsa:7673	zinc finger protein 222
PMS2CL	1.25777	7.0236e-12	1.98497e-10	up	chr7:6735305-6751601	+	1738	pseudo	hsa:441194	PMS2 C-terminal like pseudogene
ZNF429	1.2576	2.58948e-16	1.3148e-14	up	chr19:21505257-21541157	+	7677	protein-coding	hsa:353088	zinc finger protein 429
ZSWIM4	1.25331	0.00268646	0.0118625	up	chr19:13795424-13832254	+	4796	protein-coding	hsa:65249	zinc finger, SWIM-type containing 4
ULBP1	1.24987	7.73522e-05	0.000545222	up	chr6:149963974-149973715	+	4526	protein-coding	hsa:80329	UL16 binding protein 1
SERP2	1.24415	0.0010096	0.00515116	up	chr13:44373842-44397714	+	784	protein-coding	hsa:387923	stress-associated endoplasmic reticulum protein family member 2
LOC102724219	1.244	0.0127289	0.0429208	up	chr21:5553637-5592004	+	4132	protein-coding	hsa:102724219	uncharacterized LOC102724219
MAPK13	1.24256	0.000412209	0.00239447	up	chr6:36130484-36144524	+	6348	protein-coding	hsa:5603	mitogen-activated protein kinase 13
CCDC96	1.24255	0.00464704	0.0187329	up	chr4:7040849-7043001	-	2153	protein-coding	hsa:257236	coiled-coil domain containing 96
SLFN5	1.24191	5.31875e-06	5.0218e-05	up	chr17:35243026-35273650	+	9875	protein-coding	hsa:162394	schlafen family member 5
NEPNP	1.23352	0.00776327	0.0285707	up	chr6:117602928-117645087	+	42160	pseudo		nephrocan, pseudogene
ZNF850	1.22872	6.19385e-19	4.04626e-17	up	chr19:36743478-36772814	-	7721	protein-coding	hsa:342892	zinc finger protein 850
MTMR11	1.22646	4.43161e-06	4.25312e-05	up	chr1:149928651-149936898	-	3702	protein-coding	hsa:10903	myotubularin related protein 11
TFAP2E	1.22605	8.29866e-05	0.000579304	up	chr1:35571067-35595591	+	4751	protein-coding	hsa:339488	transcription factor AP-2 epsilon (activating enhancer binding protein 2 epsilon)
RRN3P1	1.22505	3.35313e-15	1.48344e-13	up	chr16:21796630-21819174	-	1609	pseudo	hsa:730092	RNA polymerase I transcription factor homolog (S. cerevisiae) pseudogene 1
HMOX1	1.22136	2.62465e-23	2.7247e-21	up	chr22:35381067-35394214	+	1590	protein-coding	hsa:3162	heme oxygenase (decycling) 1
LOC105370774	1.22135	0.00522773	0.0205792	up	chr15:38502436-38515895	+	2835	ncRNA		uncharacterized LOC105370774
ZNF829	1.22063	8.52715e-19	5.48511e-17	up	chr19:36888124-36916387	-	5032	protein-coding	hsa:374899	zinc finger protein 829
SPINK5	1.22045	2.75716e-15	1.23016e-13	up	chr5:148063972-148137362	+	3815	protein-coding	hsa:11005	serine peptidase inhibitor, Kazal type 5
LOC100289061	1.22028	0.00905507	0.0325034	up	chr1:150548564-150556700	-	653	ncRNA	hsa:100289061	uncharacterized LOC100289061
YY2	1.21913	3.3378e-15	1.47978e-13	up	chrX:21855987-21858727	+	2741	protein-coding	hsa:404281	YY2 transcription factor
BDNF-AS	1.21886	0.00431584	0.0175871	up	chr11:27506852-27698171	+	2322	ncRNA	hsa:497258	BDNF antisense RNA
LOC100133150	1.21665	0.000179242	0.0011484	up	chr3:198215137-198219697	+	4561	pseudo		uncharacterized LOC100133150
RAB43P1	1.2153	0.00197213	0.00915573	up	chr16:46622875-46626994	-	4120	pseudo		RAB43 pseudogene 1
LOC100421438	1.21293	0.00682782	0.0256778	up	chr3:136736296-136737255	-	960	pseudo		DnaJ (Hsp40) homolog, subfamily C, member 8 pseudogene
CCT6P1	1.21276	1.30934e-31	2.93444e-29	up	chr7:65751105-65763675	+	1766	pseudo	hsa:643253	chaperonin containing TCP1, subunit 6 (zeta) pseudogene 1
SETBP1	1.21171	0.00362958	0.0152576	up	chr18:44680173-45068510	+	9899	protein-coding	hsa:26040	SET binding protein 1
FAM214A	1.21048	2.0975e-19	1.47106e-17	up	chr15:52581321-52709817	-	4698	protein-coding	hsa:56204	family with sequence similarity 214, member A
ZNF211	1.20977	5.25658e-21	4.28912e-19	up	chr19:57633167-57644046	+	4055	protein-coding	hsa:10520	zinc finger protein 211
AMDHD1	1.2078	0.0110774	0.0382118	up	chr12:95943293-95968592	+	2136	protein-coding	hsa:144193	amidohydrolase domain containing 1
RASSF1	1.20761	1.03812e-33	2.86439e-31	up	chr3:50329786-50340936	-	2038	protein-coding	hsa:11186	Ras association (RalGDS/AF-6) domain family member 1
CPB2-AS1	1.20627	0.0124867	0.0422538	up	chr13:46052848-46101347	+	3508	ncRNA	hsa:100509894	CPB2 antisense RNA 1
ABCC2	1.20527	0.000176793	0.00113444	up	chr10:99782598-99853741	+	6303	protein-coding	hsa:1244	ATP-binding cassette, sub-family C (CFTR/MRP), member 2
RBM26-AS1	1.19963	2.50383e-08	3.78008e-07	up	chr13:79406309-79424336	+	2474	ncRNA	hsa:100505538	RBM26 antisense RNA 1
ABCA1	1.19924	3.23034e-05	0.000251355	up	chr9:104781002-104928246	-	11083	protein-coding	hsa:19	ATP-binding cassette, sub-family A (ABC1), member 1
TPTE	1.19878	0.000682088	0.0036912	up	chr21:10521514-10606270	+	2765	protein-coding	hsa:7179	transmembrane phosphatase with tensin homology
NR4A3	1.19724	2.57751e-06	2.59983e-05	up	chr9:99821855-99866893	+	5706	protein-coding	hsa:8013	nuclear receptor subfamily 4, group A, member 3
GAB2	1.19506	4.95238e-07	5.83762e-06	up	chr11:78215290-78417822	-	6154	protein-coding	hsa:9846	GRB2-associated binding protein 2
ARFGEF3	1.1918	1.55032e-19	1.10956e-17	up	chr6:138161690-138344663	+	14882	protein-coding	hsa:57221	KIAA1244
BMS1P4	1.19048	2.11845e-18	1.30275e-16	up	chr10:73699151-73730514	-	1960	pseudo	hsa:729096	BMS1 pseudogene 4
PTCH2	1.18788	0.000626234	0.00342607	up	chr1:44819844-44842944	-	4298	protein-coding	hsa:8643	patched 2
PRR7	1.18648	1.65527e-09	3.11588e-08	up	chr5:177445936-177456701	+	8421	protein-coding	hsa:80758	proline rich 7 (synaptic)
NBPF14	1.18448	2.08859e-11	5.50915e-10	up	chr1:148531385-148607636	-	10475	protein-coding	hsa:25832	neuroblastoma breakpoint family, member 14
ID1	1.18261	1.93982e-08	2.99324e-07	up	chr20:31605283-31606515	+	1233	protein-coding	hsa:3397	inhibitor of DNA binding 1, dominant negative helix-loop-helix protein
C3orf20	1.17963	3.0341e-07	3.74486e-06	up	chr3:14673532-14773036	+	5087	protein-coding	hsa:84077	chromosome 3 open reading frame 20
NPPC	1.17767	4.03623e-05	0.000306666	up	chr2:231922094-231926403	-	2682	protein-coding	hsa:4880	natriuretic peptide C
LINC01572	1.17477	8.79576e-05	0.000609541	up	chr16:72283301-72665009	-	1728	ncRNA	hsa:101927957	long intergenic non-protein coding RNA 1572
TINCR	1.17213	0.000423628	0.00245264	up	chr19:5558167-5568034	-	3733	ncRNA	hsa:257000	tissue differentiation-inducing non-protein coding RNA
LOC107984944	1.17113	0.0124237	0.0420949	up	chr1:39038017-39061873	+	2856	lncRNA
PDE4C	1.17107	0.014288	0.0470359	up	chr19:18207961-18248200	-	5351	protein-coding	hsa:5143	phosphodiesterase 4C, cAMP-specific
ARID5B	1.16767	4.05665e-32	9.34813e-30	up	chr10:61901254-62096948	+	7941	protein-coding	hsa:84159	AT rich interactive domain 5B (MRF1-like)
LRRC39	1.16545	2.22827e-07	2.83882e-06	up	chr1:100148448-100178273	-	1946	protein-coding	hsa:127495	leucine rich repeat containing 39
HAS3	1.16529	9.29375e-05	0.000638983	up	chr16:69105564-69118719	+	4288	protein-coding	hsa:3038	hyaluronan synthase 3
ANKAR	1.1647	5.69449e-11	1.39992e-09	up	chr2:189674292-189763059	+	4980	protein-coding	hsa:150709	ankyrin and armadillo repeat containing
RAPGEFL1	1.16127	7.61815e-24	8.40803e-22	up	chr17:40177010-40195656	+	5325	protein-coding	hsa:51195	Rap guanine nucleotide exchange factor (GEF)-like 1
LOC389765	1.15882	5.65105e-12	1.62555e-10	up	chr9:85806002-85842879	+	1764	pseudo	hsa:389765	kinesin family member 27 pseudogene
LRRC37A	1.15765	1.45272e-05	0.000124037	up	NT_167251.2:413631-456611	-	5177	protein-coding	hsa:9884	leucine rich repeat containing 37A
ANKRD31	1.15704	0.000135562	0.000897613	up	chr5:75068297-75236897	-	6229	protein-coding	hsa:256006	ankyrin repeat domain 31
HHIPL2	1.15369	7.39095e-06	6.75625e-05	up	chr1:222501521-222548102	-	3039	protein-coding	hsa:79802	HHIP-like 2
TXNIP	1.15239	3.75092e-35	1.12367e-32	up	chr1:145992426-145996631	-	3035	protein-coding	hsa:10628	thioredoxin interacting protein
LOC105373300	1.15005	0.000923731	0.00477815	up	chrX:103530767-103554953	-	652	ncRNA		uncharacterized LOC105373300
CEP89	1.14958	8.02406e-15	3.37204e-13	up	chr19:32875925-32972029	-	5771	protein-coding	hsa:84902	centrosomal protein 89kDa
RASSF9	1.14849	0.000977312	0.00501204	up	chr12:85800703-85836540	-	5564	protein-coding	hsa:9182	Ras association (RalGDS/AF-6) domain family (N-terminal) member 9
ATP6V1B1	1.14813	9.16207e-05	0.000631379	up	chr2:70935868-70965431	+	2151	protein-coding	hsa:525	ATPase, H+ transporting, lysosomal 56/58kDa, V1 subunit B1
TAS2R5	1.14725	0.003118	0.013437	up	chr7:141790217-141791366	+	1150	protein-coding	hsa:54429	taste receptor, type 2, member 5
GPRASP1	1.14695	1.96245e-11	5.19605e-10	up	chrX:102651366-102659083	+	5983	protein-coding	hsa:9737	G protein-coupled receptor associated sorting protein 1
AQP1	1.14632	0.000401791	0.00234238	up	chr7:30911800-30925516	+	2807	protein-coding	hsa:358	aquaporin 1 (Colton blood group)
CSNK1G1	1.14585	5.19157e-35	1.53334e-32	up	chr15:64165517-64356243	-	8163	protein-coding	hsa:53944	casein kinase 1, gamma 1
LOC105377116	1.14333	0.00976549	0.0343594	up	chr3:62212138-62218844	-	3856	ncRNA		uncharacterized LOC105377116
HYAL1	1.14214	0.00493972	0.0197194	up	chr3:50299889-50312951	-	2740	protein-coding	hsa:3373	hyaluronoglucosaminidase 1
CTH	1.13988	6.02046e-51	4.35341e-48	up	chr1:70411218-70441949	+	4258	protein-coding	hsa:1491	cystathionine gamma-lyase
LOC105376575	1.13953	1.0049e-08	1.64375e-07	up	chr11:17332042-17349973	+	3255	lncRNA		uncharacterized LOC105376575
EPC1	1.13939	3.07388e-29	5.65432e-27	up	chr10:32267716-32378798	-	4161	protein-coding	hsa:80314	enhancer of polycomb homolog 1 (Drosophila)
MYH3	1.13861	2.47513e-24	2.86759e-22	up	chr17:10628526-10679657	-	7404	protein-coding	hsa:4621	myosin, heavy chain 3, skeletal muscle, embryonic
IKZF4	1.13656	9.33716e-08	1.2789e-06	up	chr12:56007647-56038435	+	5484	protein-coding	hsa:64375	IKAROS family zinc finger 4 (Eos)
TIPARP	1.13565	4.75745e-31	1.00771e-28	up	chr3:156674416-156706770	+	4120	protein-coding	hsa:25976	TCDD-inducible poly(ADP-ribose) polymerase
RFX2	1.13438	1.51535e-07	1.99604e-06	up	chr19:5993164-6110653	-	4112	protein-coding	hsa:5990	regulatory factor X, 2 (influences HLA class II expression)
TEX14	1.12872	0.00129818	0.00639033	up	chr17:58556677-58692055	-	5029	protein-coding	hsa:56155	testis expressed 14
LOC107984220	1.1271	0.00710841	0.0265002	up	chr10:35296540-35316941	-	1448	ncRNA
CNBD2	1.12474	0.00177685	0.00838636	up	chr20:35954561-36030700	+	2561	protein-coding	hsa:140894	cyclic nucleotide binding domain containing 2
TTC21A	1.12457	0.000328461	0.00196946	up	chr3:39107661-39139009	+	4317	protein-coding	hsa:199223	tetratricopeptide repeat domain 21A
LOC642366	1.12433	0.00338762	0.0144036	up	chr5:51372736-51383332	-	6699	ncRNA	hsa:642366	uncharacterized LOC642366
LOC101929140	1.12364	0.000707486	0.00380117	up	chr13:41132928-41236686	+	1921	ncRNA	hsa:101929140	uncharacterized LOC101929140
BANP	1.11999	1.45772e-23	1.57569e-21	up	chr16:87949216-88077318	+	5631	protein-coding	hsa:54971	BTG3 associated nuclear protein
SLC1A4	1.11745	1.32357e-09	2.53473e-08	up	chr2:64988445-65023865	+	4601	protein-coding	hsa:6509	solute carrier family 1 (glutamate/neutral amino acid transporter), member 4
LRRC37A2	1.11727	1.67596e-05	0.000140635	up	NT_167251.2:195713-238676	-	5174	protein-coding	hsa:474170	leucine rich repeat containing 37, member A2
DDB2	1.11617	3.71318e-18	2.22473e-16	up	chr11:47214942-47239218	+	1848	protein-coding	hsa:1643	damage-specific DNA binding protein 2, 48kDa
LOC105372708	1.11596	0.0151957	0.0494343	up	chr20:62373817-62378984	-	4375	ncRNA		uncharacterized LOC105372708
SNHG17	1.11536	1.08184e-37	3.78103e-35	up	chr20:38420592-38435375	-	1186	ncRNA	hsa:388796	small nucleolar RNA host gene 17 (non-protein coding)
SYNE3	1.11221	3.60493e-05	0.000277312	up	chr14:95416083-95516693	-	4883	protein-coding	hsa:161176	spectrin repeat containing, nuclear envelope family member 3
FAM86B3P	1.10991	1.24415e-06	1.34345e-05	up	chr8:8228570-8244865	+	1643	pseudo	hsa:286042	family with sequence similarity 86, member A pseudogene
PHF21B	1.10983	1.30111e-14	5.3394e-13	up	chr22:44881162-45009928	-	3680	protein-coding	hsa:112885	PHD finger protein 21B
RPRD2	1.10982	8.77142e-66	1.22624e-62	up	chr1:150364111-150476566	+	8222	protein-coding	hsa:23248	regulation of nuclear pre-mRNA domain containing 2
SMG1P3	1.10887	1.08199e-11	2.96206e-10	up	chr16:21446683-21502281	-	5052	pseudo	hsa:100271836	SMG1 pseudogene 3
DNAJC27	1.10845	8.41487e-14	3.02157e-12	up	chr2:24943636-24972094	-	5049	protein-coding	hsa:51277	DnaJ (Hsp40) homolog, subfamily C, member 27
OTUD7B	1.1077	1.98964e-57	2.45428e-54	up	chr1:149940330-150010766	-	9864	protein-coding	hsa:56957	OTU deubiquitinase 7B
KDM6B	1.10767	1.00397e-10	2.36999e-09	up	chr17:7834210-7854800	+	8057	protein-coding	hsa:23135	lysine (K)-specific demethylase 6B
LOC105373302	1.10567	0.0035912	0.015122	up	chrX:103587856-103629641	-	705	ncRNA		uncharacterized LOC105373302
MOK	1.10316	2.15425e-15	9.84197e-14	up	chr14:102224450-102305200	-	2120	protein-coding	hsa:5891	MOK protein kinase
PTK2B	1.10283	3.91724e-05	0.000298382	up	chr8:27311482-27459391	+	4720	protein-coding	hsa:2185	protein tyrosine kinase 2 beta
ZC3H6	1.1015	7.30109e-13	2.3339e-11	up	chr2:112275594-112340063	+	11539	protein-coding	hsa:376940	zinc finger CCCH-type containing 6
TCP10L	1.10014	0.00406653	0.0167402	up	chr21:32574841-32585535	-	2697	protein-coding	hsa:140290	t-complex 10-like
ZNF613	1.09865	1.10525e-08	1.78973e-07	up	chr19:51927147-51946147	+	2944	protein-coding	hsa:79898	zinc finger protein 613
RPL23AP20	1.09693	0.00233373	0.0105289	up	chr1:241916064-241916587	+	524	pseudo		ribosomal protein L23a pseudogene 20
INO80	1.09464	5.83693e-52	4.70771e-49	up	chr15:40978880-41117081	-	6331	protein-coding	hsa:54617	INO80 complex subunit
C1orf162	1.09449	6.355e-08	8.93792e-07	up	chr1:111462694-111478512	+	6510	protein-coding	hsa:128346	chromosome 1 open reading frame 162
HSD17B7P2	1.0938	8.37334e-06	7.54572e-05	up	chr10:38356380-38378505	+	1401	pseudo	hsa:158160	hydroxysteroid (17-beta) dehydrogenase 7 pseudogene 2
LOC103091866	1.09339	0.00629204	0.0240972	up	chr1:145168405-145216071	-	1448	ncRNA		uncharacterized LOC103091866
PLCXD2	1.09158	0.000116892	0.000785106	up	chr3:111674676-111846447	+	2148	protein-coding	hsa:257068	phosphatidylinositol-specific phospholipase C, X domain containing 2
STPG1	1.09137	1.00124e-09	1.95675e-08	up	chr1:24356999-24415533	-	3194	protein-coding	hsa:90529	sperm-tail PG-rich repeat containing 1
LOC105377359	1.09032	0.0045133	0.0182604	up	chr4:108668132-108678938	+	3457	ncRNA		uncharacterized LOC105377359
E2F8	1.08925	2.2773e-37	7.8287e-35	up	chr11:19224063-19241655	-	3721	protein-coding	hsa:79733	E2F transcription factor 8
AKNA	1.08903	0.000553002	0.00308416	up	chr9:114334149-114398498	-	5906	protein-coding	hsa:80709	AT-hook transcription factor
ZNF92	1.0877	3.60539e-55	3.43659e-52	up	chr7:65373799-65401135	+	3342	protein-coding	hsa:168374	zinc finger protein 92
FLJ45513	1.08759	0.00841413	0.0305744	up	chr17:49845910-49848837	+	2100	protein-coding	hsa:729220	uncharacterized LOC729220
CHRM3	1.08561	4.08312e-13	1.33995e-11	up	chr1:239386565-239915450	+	12818	protein-coding	hsa:1131	cholinergic receptor, muscarinic 3
LOC107987097	1.0846	0.000515395	0.00289599	up	chr9:93431417-93439282	-	7106	ncRNA
ZNF184	1.08434	4.3759e-27	6.28512e-25	up	chr6:27450742-27473118	-	3375	protein-coding	hsa:7738	zinc finger protein 184
TOR4A	1.08212	7.6981e-05	0.000543349	up	chr9:137277828-137282641	+	4069	protein-coding	hsa:54863	torsin family 4, member A
THAP9-AS1	1.08039	6.32025e-54	5.52232e-51	up	chr4:82893452-82900916	-	2308	ncRNA	hsa:100499177	THAP9 antisense RNA 1
FRK	1.07936	0.00172351	0.0081603	up	chr6:115941031-116100739	-	3652	protein-coding	hsa:2444	fyn-related Src family tyrosine kinase
FBXW8	1.0748	1.23544e-29	2.37681e-27	up	chr12:116910949-117032498	+	6956	protein-coding	hsa:26259	F-box and WD repeat domain containing 8
SEC24D	1.0746	2.63382e-20	2.04595e-18	up	chr4:118722823-118838683	-	4091	protein-coding	hsa:9871	SEC24 family member D
CHD5	1.07454	0.000755872	0.00402812	up	chr1:6101787-6180134	-	9663	protein-coding	hsa:26038	chromodomain helicase DNA binding protein 5
SEMA7A	1.07395	1.12965e-05	9.89095e-05	up	chr15:74409284-74433959	-	3382	protein-coding	hsa:8482	semaphorin 7A, GPI membrane anchor (John Milton Hagen blood group)
HIVEP2	1.07328	2.32698e-35	7.17598e-33	up	chr6:142751467-142945201	-	9724	protein-coding	hsa:3097	human immunodeficiency virus type I enhancer binding protein 2
EIF2AK3	1.07113	4.5389e-18	2.68115e-16	up	chr2:88556740-88627576	-	4649	protein-coding	hsa:9451	eukaryotic translation initiation factor 2-alpha kinase 3
LOC101928236	1.07106	0.00940391	0.0333559	up	chr3:157167348-157395749	+	11791	ncRNA	hsa:101928236	uncharacterized LOC101928236
DNAJC25	1.06872	7.71323e-25	9.45886e-23	up	chr9:111631352-111654351	+	2506	protein-coding	hsa:548645	DnaJ (Hsp40) homolog, subfamily C , member 25
CREB5	1.06667	4.45337e-45	2.52398e-42	up	chr7:28299321-28825894	+	9385	protein-coding	hsa:9586	cAMP responsive element binding protein 5
FICD	1.06604	0.0124431	0.0421539	up	chr12:108515274-108519603	+	1651	protein-coding	hsa:11153	FIC domain containing
GORAB	1.06403	3.81486e-24	4.34769e-22	up	chr1:170532122-170553834	+	2883	protein-coding	hsa:92344	golgin, RAB6-interacting
SNORD81	1.06353	0.00386256	0.0160615	up	chr1:173864175-173864217	-	43	snoRNA	hsa:26769	small nucleolar RNA, C/D box 81
ZNF423	1.06314	0.000650975	0.00354662	up	chr16:49487531-49857919	-	8379	protein-coding	hsa:23090	zinc finger protein 423
TTC25	1.06309	6.58852e-06	6.10253e-05	up	chr17:41930605-41966517	+	3094	protein-coding	hsa:83538	tetratricopeptide repeat domain 25
ZBTB49	1.06276	6.82956e-07	7.84315e-06	up	chr4:4290197-4321786	+	2943	protein-coding	hsa:166793	zinc finger and BTB domain containing 49
LCOR	1.06048	1.80388e-56	1.89137e-53	up	chr10:96832250-96964441	+	10672	protein-coding	hsa:84458	ligand dependent nuclear receptor corepressor
LOC100507472	1.05928	0.0042566	0.0173896	up	chr15:101307251-101309304	-	2054	ncRNA	hsa:100507472	uncharacterized LOC100507472
DENND6B	1.0588	0.000391687	0.00229113	up	chr22:50309032-50327088	-	5127	protein-coding	hsa:414918	DENN/MADD domain containing 6B
ZNF606	1.05771	7.10592e-10	1.42186e-08	up	chr19:57977072-58003346	-	4226	protein-coding	hsa:80095	zinc finger protein 606
CDKN2AIP	1.05567	8.73703e-31	1.81401e-28	up	chr4:183444591-183449064	+	3587	protein-coding	hsa:55602	CDKN2A interacting protein
FOS	1.05364	1.2857e-05	0.000111226	up	chr14:75278778-75282234	+	2158	protein-coding	hsa:2353	FBJ murine osteosarcoma viral oncogene homolog
CUX2	1.05325	0.0123536	0.0419116	up	chr12:111034024-111350556	+	8356	protein-coding	hsa:23316	cut-like homeobox 2
ZNF274	1.05193	2.8751e-30	5.74199e-28	up	chr19:58182989-58213562	+	3190	protein-coding	hsa:10782	zinc finger protein 274
SESN2	1.0498	2.4657e-47	1.52076e-44	up	chr1:28259452-28282491	+	3528	protein-coding	hsa:83667	sestrin 2
LOC102724528	1.0489	0.000452248	0.00259683	up	chr1:172369728-172456403	-	2153	ncRNA	hsa:102724528	uncharacterized LOC102724528
AOC2	1.0484	2.67979e-07	3.35094e-06	up	chr17:42844592-42850707	+	2665	protein-coding	hsa:314	amine oxidase, copper containing 2 (retina-specific)
LOC107987007	1.04607	0.00884402	0.0318932	up	chr9:61917159-61930429	+	2941	ncRNA
LOC105374187	1.04507	0.000259508	0.00160055	up	chr3:161263152-161312003	+	8504	ncRNA		uncharacterized LOC105374187
RYR2	1.04504	1.40397e-20	1.11944e-18	up	chr1:237042208-237833988	+	16613	protein-coding	hsa:6262	ryanodine receptor 2 (cardiac)
NBPF12	1.04497	3.0037e-28	5.039e-26	up	chr1:146938545-146996093	+	7109	protein-coding	hsa:149013	neuroblastoma breakpoint family, member 12
RASGEF1B	1.04494	0.000359003	0.00212423	up	chr4:81426393-81471928	-	3050	protein-coding	hsa:153020	RasGEF domain family, member 1B
APOE	1.04485	0.00371356	0.0155684	up	chr19:44905749-44909395	+	1297	protein-coding	hsa:348	apolipoprotein E
DHX40P1	1.04467	0.00118956	0.00591815	up	chr17:59975924-60002469	-	26546	pseudo	hsa:653645	TBC1D3P1-DHX40P1 readthrough transcribed pseudogene
IRAK2	1.04367	1.49927e-05	0.000127441	up	chr3:10164879-10243743	+	3469	protein-coding	hsa:3656	interleukin-1 receptor-associated kinase 2
PPM1D	1.043	2.57231e-37	8.70022e-35	up	chr17:60600183-60666280	+	4885	protein-coding	hsa:8493	protein phosphatase, Mg2+/Mn2+ dependent, 1D
LOC105378512	1.04173	0.00465929	0.0187714	up	chr10:119595564-119599806	+	3622	ncRNA		uncharacterized LOC105378512
PHF1	1.0396	0.00458099	0.018502	up	NT_167249.2:4859723-4865178	+	2295	protein-coding	hsa:5252	PHD finger protein 1
SPRED2	1.03866	7.64515e-12	2.13758e-10	up	chr2:65307425-65432599	-	4442	protein-coding	hsa:200734	sprouty-related, EVH1 domain containing 2
CDKN2B-AS1	1.03865	1.199e-06	1.30006e-05	up	chr9:21994791-22121097	+	3837	ncRNA	hsa:100048912	CDKN2B antisense RNA 1
DPP7	1.03752	7.28487e-08	1.01235e-06	up	chr9:137110540-137117980	-	1847	protein-coding	hsa:29952	dipeptidyl-peptidase 7
LOC105376577	1.0344	0.000697048	0.00375278	up	chr11:18349238-18350914	+	1570	ncRNA		uncharacterized LOC105376577
ZNF658B	1.03202	0.00852231	0.0308978	up	chr9:39443815-39464526	-	4028	pseudo	hsa:401509	zinc finger protein 658B, pseudogene
GAS8	1.03056	3.62283e-19	2.45067e-17	up	chr16:90019629-90044971	+	3829	protein-coding	hsa:2622	growth arrest-specific 8
ATF7IP2	1.02867	1.40137e-07	1.85171e-06	up	chr16:10386055-10483640	+	4634	protein-coding	hsa:80063	activating transcription factor 7 interacting protein 2
ZNF430	1.02822	8.08384e-27	1.15318e-24	up	NW_003315962.1:363896-377460	+	503	protein-coding	hsa:80264	zinc finger protein 430
LOC730268	1.02818	0.000329144	0.0019726	up	chr2:87705863-87739249	+	2007	protein-coding	hsa:730268	anaphase-promoting complex subunit 1-like
MAST4	1.02803	4.55329e-09	7.90418e-08	up	chr5:66596348-67169595	+	20039	protein-coding	hsa:375449	microtubule associated serine/threonine kinase family member 4
LAT	1.02787	0.00732789	0.0271927	up	chr16:28984826-28990783	+	1743	protein-coding	hsa:27040	linker for activation of T cells
MAK	1.02714	4.49143e-06	4.3066e-05	up	chr6:10762723-10838954	-	4831	protein-coding	hsa:4117	male germ cell-associated kinase
C19orf68	1.02663	4.85005e-13	1.58173e-11	up	chr19:48170662-48197621	+	4027	protein-coding	hsa:374920	chromosome 19 open reading frame 68
CPEB3	1.02617	3.22401e-07	3.96292e-06	up	chr10:92046692-92291118	-	7872	protein-coding	hsa:22849	cytoplasmic polyadenylation element binding protein 3
NBPF10	1.02377	2.09901e-06	2.15344e-05	up	chr1:146066318-146144804	-	11423	protein-coding	hsa:100132406	neuroblastoma breakpoint family, member 10
FNDC3B	1.02348	1.03917e-26	1.46251e-24	up	chr3:172039628-172400703	+	7015	protein-coding	hsa:64778	fibronectin type III domain containing 3B
RBL1	1.02342	1.24918e-44	6.54883e-42	up	chr20:36996349-37096215	-	6042	protein-coding	hsa:5933	retinoblastoma-like 1
LOC100128398	1.0234	0.0133769	0.0445544	up	chr19:58002894-58007206	+	1897	ncRNA	hsa:100128398	uncharacterized LOC100128398
WNT2B	1.02227	0.00922936	0.0329911	up	chr1:112466541-112521288	+	2895	protein-coding	hsa:7482	wingless-type MMTV integration site family, member 2B
ASNSP1	1.02187	1.35286e-07	1.79327e-06	up	chr8:46579206-46617739	-	1754	pseudo		asparagine synthetase pseudogene 1
TIGD6	1.0216	8.54219e-08	1.17539e-06	up	chr5:149993123-150001167	-	4001	protein-coding	hsa:81789	tigger transposable element derived 6
KIF6	1.02043	0.00221889	0.0100911	up	chr6:39335100-39725405	-	3972	protein-coding	hsa:221458	kinesin family member 6
LOC107983994	1.02029	0.000149846	0.000981961	up	chr8:145057071-145065864	+	4679	protein-coding
LOC101927858	1.01779	1.13306e-09	2.191e-08	up	chr7:156654742-156659587	-	4242	ncRNA	hsa:101927858	uncharacterized LOC101927858
RIBC2	1.01646	7.36142e-12	2.06652e-10	up	chr22:45413691-45432422	+	1421	protein-coding	hsa:26150	RIB43A domain with coiled-coils 2
TUBA8	1.0154	0.00281032	0.0123159	up	chr22:18110687-18131731	+	2124	protein-coding	hsa:51807	tubulin, alpha 8
ZNF223	1.0146	5.82183e-10	1.18413e-08	up	chr19:44051372-44069902	+	4627	protein-coding	hsa:7766	zinc finger protein 223
ZNF766	1.01441	1.47686e-14	5.97871e-13	up	chr19:52269251-52292726	+	3305	protein-coding	hsa:90321	zinc finger protein 766
MTF1	1.01421	5.96615e-31	1.2511e-28	up	chr1:37809567-37859624	-	8133	protein-coding	hsa:4520	metal-regulatory transcription factor 1
ARNTL	1.01292	3.46213e-10	7.37066e-09	up	chr11:13276613-13387268	+	3027	protein-coding	hsa:406	aryl hydrocarbon receptor nuclear translocator-like
DNAH1	1.01254	4.67742e-21	3.86163e-19	up	chr3:52313010-52400497	+	16274	protein-coding	hsa:25981	dynein, axonemal, heavy chain 1
LCA5	1.01244	1.29362e-10	2.99749e-09	up	chr6:79484991-79537430	-	4719	protein-coding	hsa:167691	Leber congenital amaurosis 5
PIP5KL1	1.01183	0.00476518	0.0191502	up	chr9:127920886-127931958	-	3239	protein-coding	hsa:138429	phosphatidylinositol-4-phosphate 5-kinase-like 1
CXCR4	1.01143	0.000443065	0.00255109	up	chr2:136114349-136118155	-	1895	protein-coding	hsa:7852	chemokine (C-X-C motif) receptor 4
SNHG15	1.00943	4.05371e-50	2.74214e-47	up	chr7:44983028-44986660	-	803	ncRNA	hsa:285958	small nucleolar RNA host gene 15 (non-protein coding)
RAB40A	1.00634	2.53519e-05	0.000202449	up	chrX:103493266-103519489	-	8310	protein-coding	hsa:142684	RAB40A, member RAS oncogene family
TUBB3	1.00233	3.64147e-05	0.000279508	up	chr16:89922009-89936097	+	1826	protein-coding	hsa:10381	tubulin, beta 3 class III
LOC730234	1.00131	1.63108e-05	0.000137419	up	chr7:45806944-45815389	+	4311	ncRNA		uncharacterized LOC730234
ZNF490	1.00092	1.33203e-05	0.000114572	up	chr19:12576106-12610809	-	6098	protein-coding	hsa:57474	zinc finger protein 490
FOXE1	-1.00083	0.00872515	0.0315296	down	chr9:97853255-97856715	+	3461	protein-coding	hsa:2304	forkhead box E1 (thyroid transcription factor 2)
CHST7	-1.00128	0.00170112	0.00807254	down	chrX:46573687-46598496	+	2474	protein-coding	hsa:56548	carbohydrate (N-acetylglucosamine 6-O) sulfotransferase 7
MSRB1	-1.00436	6.65947e-16	3.27815e-14	down	chr16:1938233-1943293	-	1367	protein-coding	hsa:51734	methionine sulfoxide reductase B1
HDHD3	-1.005	1.3089e-12	4.0603e-11	down	chr9:113373416-113377009	-	1723	protein-coding	hsa:81932	haloacid dehalogenase-like hydrolase domain containing 3
SNORD47	-1.00934	0.000118945	0.000797912	down	chr1:173864369-173864445	-	77	snoRNA	hsa:26802	small nucleolar RNA, C/D box 47
SNORD27	-1.01078	0.00235808	0.010625	down	chr11:62855012-62855083	-	72	snoRNA	hsa:9301	small nucleolar RNA, C/D box 27
FXYD6	-1.01146	0.00899802	0.0323318	down	chr11:117836976-117877486	-	2229	protein-coding	hsa:53826	FXYD domain containing ion transport regulator 6
ALDH1A3	-1.0145	0.0060119	0.0232044	down	chr15:100879692-100916626	+	3608	protein-coding	hsa:220	aldehyde dehydrogenase 1 family, member A3
CBX3P9	-1.02029	0.00841417	0.0305744	down	chr6:116452817-116453655	-	839	pseudo		chromobox homolog 3 pseudogene 9
RHBDL3	-1.02271	1.54027e-05	0.000130662	down	chr17:32266167-32324661	+	5297	protein-coding	hsa:162494	rhomboid, veinlet-like 3 (Drosophila)
LOC100233156	-1.029	0.00772703	0.0284773	down	NT_113889.1:38784-97454	-	1620	pseudo	hsa:100233156	tektin 4 pseudogene
LRRC75B	-1.02929	0.0072101	0.0268411	down	chr22:24585620-24593104	-	1969	protein-coding	hsa:388886	leucine rich repeat containing 75B
SNORD44	-1.03123	1.29611e-05	0.000112033	down	chr1:173865968-173866028	-	61	snoRNA	hsa:26806	small nucleolar RNA, C/D box 44
NHSL2	-1.03129	4.40869e-05	0.000331244	down	chrX:71911073-72153286	+	18182	protein-coding	hsa:340527	NHS-like 2
HAGHL	-1.03335	0.00948216	0.0335823	down	chr16:726936-729746	+	1603	protein-coding	hsa:84264	hydroxyacylglutathione hydrolase-like
SLC1A1	-1.03363	2.46959e-15	1.10656e-13	down	chr9:4490427-4587469	+	11004	protein-coding	hsa:6505	solute carrier family 1 (neuronal/epithelial high affinity glutamate transporter, system Xag), member 1
LINC00648	-1.03678	0.000882823	0.00459595	down	chr14:47764953-47795014	-	2886	ncRNA	hsa:100506433	long intergenic non-protein coding RNA 648
PHOSPHO2	-1.04285	7.2426e-06	6.638e-05	down	chr2:169694454-169701708	+	1255	protein-coding	hsa:493911	phosphatase, orphan 2
LOC102723961	-1.04454	0.0112725	0.0387516	down	chr17:79815943-79823284	+	5291	ncRNA	hsa:102723961	uncharacterized LOC102723961
ZNF880	-1.04597	0.0102573	0.0358373	down	chr19:52369900-52393740	+	3470	protein-coding	hsa:400713	zinc finger protein 880
PROB1	-1.04639	0.00194164	0.00904	down	chr5:139391946-139395196	-	3251	protein-coding	hsa:389333	proline-rich basic protein 1
SNORD76	-1.04782	0.000459987	0.00263047	down	chr1:173866635-173866715	-	81	snoRNA	hsa:692196	small nucleolar RNA, C/D box 76
RPL13AP25	-1.05031	0.0107815	0.0373575	down	chr13:54440678-54441337	-	660	pseudo		ribosomal protein L13a pseudogene 25
F3	-1.05047	0.000193477	0.00123282	down	chr1:94529176-94541857	-	2393	protein-coding	hsa:2152	coagulation factor III (thromboplastin, tissue factor)
RPS27P4	-1.05121	0.00847795	0.0307636	down	chr3:40761512-40761856	+	345	pseudo		ribosomal protein S27 pseudogene 4
SLC25A29	-1.05446	3.2946e-16	1.66076e-14	down	chr14:100277986-100306547	-	7668	protein-coding	hsa:123096	solute carrier family 25 (mitochondrial carnitine/acylcarnitine carrier), member 29
TMEM171	-1.05474	0.00418493	0.0171469	down	chr5:73120561-73131817	+	1266	protein-coding	hsa:134285	transmembrane protein 171
SLC25A45	-1.05542	0.000500987	0.00282639	down	chr11:65375192-65383701	-	3764	protein-coding	hsa:283130	solute carrier family 25, member 45
MFSD3	-1.05648	6.7781e-06	6.25602e-05	down	chr8:144508081-144511228	+	2624	protein-coding	hsa:113655	major facilitator superfamily domain containing 3
CYCSP45	-1.05742	0.0129244	0.0433768	down	chrX:153841351-153841468	+	118	pseudo		cytochrome c, somatic pseudogene 45
LOC648771	-1.0577	0.00933243	0.0331584	down	NT_187632.1:174112-174695	-	584	pseudo		60S ribosomal protein L12-like
RAB9B	-1.05805	3.37431e-06	3.31736e-05	down	chrX:103822325-103832282	-	3799	protein-coding	hsa:51209	RAB9B, member RAS oncogene family
CCDC71	-1.05807	1.99765e-19	1.4144e-17	down	chr3:49162535-49166352	-	1812	protein-coding	hsa:64925	coiled-coil domain containing 71
TMEM177	-1.05849	2.00323e-19	1.4144e-17	down	chr2:119679167-119682118	+	1738	protein-coding	hsa:80775	transmembrane protein 177
CD40	-1.05875	0.000790171	0.00418115	down	chr20:46118242-46129745	+	1669	protein-coding	hsa:958	CD40 molecule, TNF receptor superfamily member 5
FGF17	-1.05892	0.00527954	0.0207481	down	chr8:22039708-22048809	+	2829	protein-coding	hsa:8822	fibroblast growth factor 17
ARSA	-1.06605	1.44001e-08	2.27544e-07	down	chr22:50622754-50628173	-	4315	protein-coding	hsa:410	arylsulfatase A
SLC5A3	-1.06802	2.27574e-52	1.90889e-49	down	chr21:34073523-34106262	+	11623	protein-coding	hsa:6526	solute carrier family 5 (sodium/myo-inositol cotransporter), member 3
NES	-1.07347	0.010133	0.0354327	down	chr1:156668763-156677397	-	5558	protein-coding	hsa:10763	nestin
FLJ37453	-1.07474	7.53543e-05	0.000533484	down	chr1:15834215-15848147	-	2732	ncRNA	hsa:729614	uncharacterized LOC729614
ZDHHC23	-1.0758	1.75487e-21	1.51439e-19	down	chr3:113947901-113998002	+	6458	protein-coding	hsa:254887	zinc finger, DHHC-type containing 23
HILPDA	-1.07598	7.86606e-13	2.49548e-11	down	chr7:128455830-128458418	+	1412	protein-coding	hsa:29923	hypoxia inducible lipid droplet-associated
SDHAF1	-1.07648	3.54595e-06	3.46498e-05	down	chr19:35995188-35996318	+	1131	protein-coding	hsa:644096	succinate dehydrogenase complex assembly factor 1
WNT5B	-1.07656	0.000689892	0.00372382	down	chr12:1617056-1647212	+	2223	protein-coding	hsa:81029	wingless-type MMTV integration site family, member 5B
TREX1	-1.08269	0.00385848	0.0160604	down	chr3:48465520-48467645	+	2126	protein-coding	hsa:11277	three prime repair exonuclease 1
LHX2	-1.08305	0.00786859	0.0289025	down	chr9:124011610-124033163	+	2416	protein-coding	hsa:9355	LIM homeobox 2
CHST2	-1.08648	0.000976022	0.00500787	down	chr3:143119776-143124014	+	4137	protein-coding	hsa:9435	carbohydrate (N-acetylglucosamine-6-O) sulfotransferase 2
LOC102724858	-1.0938	0.00295828	0.012881	down	chr8:76140885-76308494	-	3487	ncRNA	hsa:102724858	uncharacterized LOC102724858
STAC2	-1.1015	0.0151426	0.0492844	down	chr17:39210536-39225787	-	3292	protein-coding	hsa:342667	SH3 and cysteine rich domain 2
CEACAM19	-1.10627	3.04276e-05	0.000238619	down	chr19:44671452-44684355	+	2248	protein-coding	hsa:56971	carcinoembryonic antigen-related cell adhesion molecule 19
MARVELD1	-1.11634	1.44131e-19	1.03864e-17	down	chr10:97713708-97718152	+	3237	protein-coding	hsa:83742	MARVEL domain containing 1
LOC105369779	-1.1167	0.000397923	0.00232371	down	chr12:55729104-55730862	+	1453	ncRNA		uncharacterized LOC105369779
C14orf132	-1.11687	7.75971e-08	1.07691e-06	down	chr14:96039324-96093971	+	8915	protein-coding	hsa:56967	chromosome 14 open reading frame 132
LOC100130417	-1.11713	0.000700479	0.00376836	down	chr1:916818-919692	-	1506	ncRNA	hsa:100130417	uncharacterized LOC100130417
LOC101928358	-1.12299	9.07756e-11	2.16314e-09	down	chrX:108736540-108738903	+	1142	ncRNA	hsa:101928358	uncharacterized LOC101928358
SAMD9	-1.12997	0.00660411	0.0250839	down	chr7:93099513-93118023	-	6855	protein-coding	hsa:54809	sterile alpha motif domain containing 9
NRXN3	-1.13021	1.50233e-14	6.07012e-13	down	chr14:77979904-79868290	+	13005	protein-coding	hsa:9369	neurexin 3
FRAT1	-1.13357	0.000219817	0.00138011	down	chr10:97319265-97321915	+	2651	protein-coding	hsa:10023	frequently rearranged in advanced T-cell lymphomas 1
LOC101927181	-1.14093	0.00463839	0.0187052	down	chr7:2437763-2447850	+	2067	ncRNA	hsa:101927181	uncharacterized LOC101927181
ZC3H12B	-1.14292	7.38932e-07	8.426e-06	down	chrX:65034815-65507887	+	12060	protein-coding	hsa:340554	zinc finger CCCH-type containing 12B
FBXL21	-1.14758	1.48436e-09	2.81693e-08	down	chr5:135930317-135941678	+	1794	pseudo	hsa:26223	F-box and leucine-rich repeat protein 21 (gene/pseudogene)
GLDN	-1.15134	0.0144707	0.0475255	down	chr15:51341516-51413365	+	6931	protein-coding	hsa:342035	gliomedin
STAP2	-1.1555	0.00301114	0.0130354	down	chr19:4324043-4338877	-	1561	protein-coding	hsa:55620	signal transducing adaptor family member 2
PRORSD1P	-1.15848	0.0122334	0.0415778	down	chr2:55282319-55284472	+	2154	pseudo	hsa:344405	prolyl-tRNA synthetase associated domain containing 1, pseudogene
MMP2	-1.15894	0.0137151	0.045464	down	chr16:55478830-55506691	+	3543	protein-coding	hsa:4313	matrix metallopeptidase 2 (gelatinase A, 72kDa gelatinase, 72kDa type IV collagenase)
ALOX12-AS1	-1.16086	0.000381669	0.00224321	down	chr17:6985123-7012334	-	651	ncRNA	hsa:100506713	ALOX12 antisense RNA 1
LOC100128361	-1.16444	0.000222481	0.00139433	down	chr9:92618050-92620533	+	2484	ncRNA	hsa:100128361	uncharacterized LOC100128361
LOC107984115	-1.16532	3.46924e-05	0.000268153	down	chr5:132827582-132831365	-	2988	protein-coding
ANO7	-1.1705	0.00115908	0.00579262	down	chr2:241188509-241239602	+	4128	protein-coding	hsa:50636	anoctamin 7
LOC101928895	-1.17267	0.00740346	0.0274197	down	chr1:1274002-1279447	+	1357	ncRNA	hsa:101928895	uncharacterized LOC101928895
RPS25	-1.17902	0.000284614	0.0017365	down	NW_009646203.1:37312-39947	-	492	protein-coding	hsa:6230	ribosomal protein S25
SMIM10L2B	-1.18455	2.54955e-06	2.57508e-05	down	chrX:135094985-135098634	-	2739	protein-coding	hsa:644596	long intergenic non-protein coding RNA 87
STUM	-1.18643	0.00079238	0.00419072	down	chr1:226548238-226609214	+	8258	protein-coding
COL2A1	-1.18684	0.00086696	0.00452919	down	chr12:47972965-48006212	-	6470	protein-coding	hsa:1280	collagen, type II, alpha 1
LRFN5	-1.19351	0.004717	0.018982	down	chr14:41604684-41904549	+	6801	protein-coding	hsa:145581	leucine rich repeat and fibronectin type III domain containing 5
SNORD30	-1.19656	0.00587651	0.0227404	down	chr11:62853663-62853732	-	70	snoRNA	hsa:9299	small nucleolar RNA, C/D box 30
IFITM1	-1.19671	0.00246768	0.0110406	down	chr11:313991-315272	+	717	protein-coding	hsa:8519	interferon induced transmembrane protein 1
MIR1304	-1.20095	0.00154946	0.00743925	down	chr11:93733674-93733764	-	91	ncRNA	hsa:100302240	microRNA 1304
SYT2	-1.20254	0.0027002	0.0119156	down	chr1:202590596-202710444	-	9380	protein-coding	hsa:127833	synaptotagmin II
LOC101928504	-1.21095	0.0128314	0.0431969	down	chr14:81221218-81223380	+	2050	ncRNA	hsa:101928504	uncharacterized LOC101928504
FLJ42627	-1.21174	8.23901e-06	7.43745e-05	down	chr16:2638982-2646129	+	7148	ncRNA	hsa:645644	uncharacterized LOC645644
SNORD79	-1.21881	8.13199e-06	7.34401e-05	down	chr1:173865350-173865430	-	81	snoRNA	hsa:26770	small nucleolar RNA, C/D box 79
SNORA50C	-1.22045	0.00152152	0.00733983	down	chr17:64146339-64146471	+	133	snoRNA
CISH	-1.22337	0.00237358	0.0106857	down	chr3:50606454-50611831	-	4933	protein-coding	hsa:1154	cytokine inducible SH2-containing protein
FOXD2	-1.22729	0.00200322	0.00925886	down	chr1:47436017-47440691	+	4675	protein-coding	hsa:2306	forkhead box D2
ATHL1	-1.23101	2.18882e-10	4.82138e-09	down	chr11:287760-295688	+	4251	protein-coding	hsa:80162	ATH1, acid trehalase-like 1 (yeast)
RASIP1	-1.23356	0.00027051	0.00166303	down	chr19:48720585-48740833	-	3452	protein-coding	hsa:54922	Ras interacting protein 1
LOC90768	-1.24039	1.95589e-05	0.000160717	down	chr4:182138658-182144515	-	5301	ncRNA	hsa:90768	uncharacterized LOC90768
ATP2A3	-1.24099	0.0050639	0.020131	down	chr17:3923869-3964464	-	4885	protein-coding	hsa:489	ATPase, Ca++ transporting, ubiquitous
EEF1A1P5	-1.2686	0.000979409	0.00502157	down	chr9:133019423-133021169	+	1747	pseudo		eukaryotic translation elongation factor 1 alpha 1 pseudogene 5
SPX	-1.27281	0.000655781	0.0035697	down	chr12:21526257-21532947	+	2319	protein-coding	hsa:80763	spexin hormone
C10orf10	-1.28296	6.46512e-05	0.00046493	down	chr10:44976261-44978882	-	2060	protein-coding	hsa:11067	chromosome 10 open reading frame 10
RPS7P10	-1.28423	0.00927269	0.0330482	down	chr13:21628398-21629059	-	662	pseudo		ribosomal protein S7 pseudogene 10
NRTN	-1.28458	0.0109193	0.037779	down	chr19:5805387-5828324	+	1208	protein-coding	hsa:4902	neurturin
LOC105374122	-1.28523	0.00224371	0.0101974	down	chr3:135354803-135516378	-	2511	ncRNA		uncharacterized LOC105374122
LOC107986670	-1.28883	0.00400006	0.0165121	down	chr6:166383093-166387616	+	2596	lncRNA
FNDC4	-1.28903	4.21256e-05	0.000318218	down	chr2:27491883-27495303	-	1671	protein-coding	hsa:64838	fibronectin type III domain containing 4
C2orf72	-1.28947	0.000292429	0.00177643	down	chr2:231037566-231049714	+	3581	protein-coding	hsa:257407	chromosome 2 open reading frame 72
IGFLR1	-1.29252	0.00730368	0.0271177	down	chr19:35739250-35742450	-	1196	protein-coding	hsa:79713	IGF-like family receptor 1
LOC284441	-1.29538	0.00802535	0.0293651	down	chr19:20257647-20262883	+	3739	pseudo		actin-related protein 2 pseudogene
GPC2	-1.29949	0.000166105	0.00107536	down	chr7:100169606-100177426	-	2591	protein-coding	hsa:221914	glypican 2
LOC107985567	-1.30755	9.85717e-07	1.08787e-05	down	chr22:41675761-41679043	-	3283	pseudo
UGT3A2	-1.31124	0.000551245	0.00307518	down	chr5:36035017-36071358	-	2432	protein-coding	hsa:167127	UDP glycosyltransferase 3 family, polypeptide A2
TSLP	-1.3169	3.26121e-05	0.000253475	down	chr5:111070080-111078024	+	3834	protein-coding	hsa:85480	thymic stromal lymphopoietin
HMGN1P1	-1.31861	0.00649463	0.0247308	down	chr14:55394315-55395327	-	1013	pseudo		high mobility group nucleosome binding domain 1 pseudogene 1
LOC646588	-1.31996	0.00566703	0.0220396	down	chr7:25593301-25790051	-	4447	protein-coding	hsa:646588	uncharacterized LOC646588
LOC105373077	-1.32244	0.0123387	0.0418676	down	chr22:46734612-46736851	-	1446	ncRNA		uncharacterized LOC105373077
CFAP45	-1.32615	0.010983	0.0379616	down	chr1:159872364-159900116	-	1795	protein-coding	hsa:25790	cilia and flagella associated protein 45
LOC105376736	-1.33002	0.00894147	0.0321876	down	chr1:11099675-11102105	+	541	ncRNA		uncharacterized LOC105376736
DKK3	-1.3338	0.00579323	0.0224472	down	chr11:11962996-12009370	-	2760	protein-coding	hsa:27122	dickkopf WNT signaling pathway inhibitor 3
IRS4	-1.33932	2.73068e-99	7.1578e-96	down	chrX:108719949-108736584	-	6607	protein-coding	hsa:8471	insulin receptor substrate 4
SH2D3A	-1.33964	0.000198358	0.00125857	down	chr19:6752160-6767513	-	2812	protein-coding	hsa:10045	SH2 domain containing 3A
MBL1P	-1.35008	0.0133392	0.0444639	down	chr10:79920178-79923119	+	1424	pseudo	hsa:8512	mannose-binding lectin (protein A) 1, pseudogene
SNORD29	-1.35358	0.00224009	0.0101831	down	chr11:62853904-62853968	-	65	snoRNA	hsa:9297	small nucleolar RNA, C/D box 29
G0S2	-1.36729	0.0113936	0.0391038	down	chr1:209675325-209676390	+	963	protein-coding	hsa:50486	G0/G1 switch 2
IL12A	-1.37459	0.000512012	0.00288084	down	chr3:159988836-159996019	+	1443	protein-coding	hsa:3592	interleukin 12A
LOC101929703	-1.38783	0.0102669	0.0358648	down	chr1:155569691-155571782	+	2092	pseudo		uncharacterized LOC101929703
CRYM-AS1	-1.38805	0.0129341	0.0433768	down	chr16:21300849-21318591	+	2304	ncRNA	hsa:400508	CRYM antisense RNA 1
LOC100132249	-1.3927	3.64132e-07	4.42145e-06	down	chr9:62834248-62838346	-	4099	ncRNA	hsa:100132249	uncharacterized LOC100132249
EFNA4	-1.39342	0.000178712	0.00114535	down	chr1:155063737-155069553	+	1257	protein-coding	hsa:1945	ephrin-A4
RPS17P16	-1.39545	0.00586661	0.0227105	down	chr22:32039465-32039944	+	480	pseudo		ribosomal protein S17 pseudogene 16
MIR221	-1.39924	0.0129538	0.0434072	down	chrX:45746157-45746266	-	110	ncRNA	hsa:407006	microRNA 221
ART5	-1.4052	0.00171818	0.00813874	down	chr11:3638503-3642392	-	1562	protein-coding	hsa:116969	ADP-ribosyltransferase 5
SH2D5	-1.4059	5.01066e-07	5.90301e-06	down	chr1:20719731-20732640	-	4300	protein-coding	hsa:400745	SH2 domain containing 5
SYT5	-1.41105	0.00477946	0.0191929	down	chr19:55173095-55180441	-	2250	protein-coding	hsa:6861	synaptotagmin V
SAMD5	-1.42399	7.99188e-13	2.52775e-11	down	chr6:147508692-147948291	+	6324	protein-coding	hsa:389432	sterile alpha motif domain containing 5
OTOG	-1.42986	0.00394684	0.0163471	down	chr11:17547373-17645944	+	8778	protein-coding	hsa:340990	otogelin
RPL17P18	-1.44609	0.00247267	0.0110605	down	chr3:197850365-197850990	-	626	pseudo		ribosomal protein L17 pseudogene 18
LINC00472	-1.44874	4.41338e-09	7.68676e-08	down	chr6:71407864-71420745	-	9566	ncRNA	hsa:79940	long intergenic non-protein coding RNA 472
SNORA16A	-1.4516	0.000958903	0.00493453	down	chr1:28580920-28581053	-	134	snoRNA	hsa:692073	small nucleolar RNA, H/ACA box 16A
LOC100507403	-1.45184	3.34038e-16	1.67578e-14	down	chr8:37326957-37332052	-	4590	ncRNA	hsa:100507403	uncharacterized LOC100507403
XPOTP1	-1.45661	0.0128223	0.0431802	down	chr20:34213486-34216093	-	2608	pseudo		exportin, tRNA pseudogene 1
PTGER2	-1.4592	0.00323159	0.0138638	down	chr14:52314298-52328606	+	2480	protein-coding	hsa:5732	prostaglandin E receptor 2 (subtype EP2), 53kDa
LOC100130238	-1.4753	0.00869238	0.0314338	down	chr12:132275391-132280900	+	3877	ncRNA	hsa:100130238	uncharacterized LOC100130238
ENPP7P8	-1.48821	0.00260765	0.0115779	down	chr11:71722143-71780314	+	58172	pseudo		ectonucleotide pyrophosphatase/phosphodiesterase 7 pseudogene 8
FAM150A	-1.49484	5.50653e-06	5.17811e-05	down	chr8:52534037-52565461	-	1171	protein-coding	hsa:389658	family with sequence similarity 150, member A
ENHO	-1.50334	9.72598e-09	1.59713e-07	down	chr9:34521042-34523039	-	1078	protein-coding	hsa:375704	energy homeostasis associated
SUMO2P3	-1.50732	0.00693176	0.0259848	down	chr7:55732024-55733013	+	990	pseudo		SUMO2 pseudogene 3
LOC105378119	-1.51327	2.86101e-05	0.000225971	down	chr6:166945051-166946675	-	1625	pseudo		protein GVQW1-like
CSNK1E	-1.52095	0.0151117	0.0492299	down	chr22:38290691-38318084	-	2792	protein-coding	hsa:1454	casein kinase 1, epsilon
RPRML	-1.52939	3.95071e-05	0.000300604	down	chr17:46978156-46979248	-	1093	protein-coding	hsa:388394	reprimo-like
TKTL1	-1.53273	0.00424477	0.0173616	down	chrX:154295674-154330363	+	2652	protein-coding	hsa:8277	transketolase-like 1
CCDC58P4	-1.53427	0.0143807	0.0473041	down	chr3:42800593-42801279	-	687	pseudo
SMIM10L2A	-1.53854	1.35402e-07	1.79367e-06	down	chrX:135421933-135428074	+	5240	protein-coding	hsa:399668	long intergenic non-protein coding RNA 86
LOC107984817	-1.56137	0.00487164	0.0194921	down	chr16:89831631-89835961	+	2629	protein-coding
SORBS2	-1.5821	0.00216143	0.00987477	down	chr4:185585444-185956716	-	8983	protein-coding	hsa:8470	sorbin and SH3 domain containing 2
SNORD54	-1.58779	0.00893288	0.0321694	down	chr8:56073839-56073901	-	63	snoRNA	hsa:26795	small nucleolar RNA, C/D box 54
C7orf13	-1.59841	0.00548086	0.0214029	down	chr7:156638366-156640654	-	2289	ncRNA	hsa:129790	chromosome 7 open reading frame 13
LYPLA1P3	-1.61854	0.00635447	0.0242897	down	chr6:71164980-71167456	+	2477	pseudo		lysophospholipase I pseudogene 3
HBQ1	-1.62821	0.00204033	0.00940968	down	chr16:180334-181179	+	653	protein-coding	hsa:3049	hemoglobin, theta 1
SPATA41	-1.64605	0.00571641	0.0222028	down	chr15:100344457-100350718	-	3156	ncRNA	hsa:388182	spermatogenesis associated 41 (non-protein coding)
LOC107546764	-1.65076	0.00834079	0.0303732	down	chr17:43938261-43938962	+	539	lncRNA
LOC100270746	-1.65928	0.000117664	0.000789823	down	chr6:27019366-27020306	-	941	ncRNA	hsa:100270746	uncharacterized LOC100270746
MAMSTR	-1.67223	0.000180275	0.00115431	down	chr19:48705718-48719898	-	2937	protein-coding	hsa:284358	MEF2 activating motif and SAP domain containing transcriptional regulator
EDNRA	-1.6781	4.00197e-05	0.000304173	down	chr4:147480917-147544954	+	4150	protein-coding	hsa:1909	endothelin receptor type A
LZTS1	-1.69056	0.0120915	0.0411489	down	chr8:20246165-20303981	-	7662	protein-coding	hsa:11178	leucine zipper, putative tumor suppressor 1
TEPP	-1.69369	0.0149947	0.0489398	down	chr16:57976435-57988116	+	2246	protein-coding	hsa:374739	testis, prostate and placenta expressed
LOC728752	-1.71943	0.0111283	0.0383375	down	chr19:36489627-36491040	+	1414	ncRNA	hsa:728752	uncharacterized LOC728752
KCNRG	-1.72343	0.00773368	0.0284968	down	chr13:50015254-50020922	+	1625	protein-coding	hsa:283518	potassium channel regulator
LOC107984428	-1.72468	0.00708528	0.0264374	down	chr11:86919457-86938479	-	2722	ncRNA
LINC01176	-1.72599	0.00533292	0.0209343	down	chr7:30390885-30404055	+	716	ncRNA	hsa:100506516	long intergenic non-protein coding RNA 1176
LOC107986246	-1.72642	0.00757847	0.0279938	down	chr4:739427-741416	+	1228	ncRNA
EEF1A1P13	-1.73677	0.000331396	0.00198383	down	chr5:14651643-14653227	-	1585	pseudo		eukaryotic translation elongation factor 1 alpha 1 pseudogene 13
LOC101928120	-1.73856	0.000176624	0.0011337	down	chr1:154961471-154962625	+	1155	protein-coding	hsa:101928120	collagen alpha-1(III) chain-like
LOC105375304	-1.75316	0.00641151	0.0244587	down	chr7:26372019-26399418	-	821	ncRNA		collagen alpha-1(I) chain-like
LOC101928415	-1.7541	2.84839e-05	0.000225229	down	chrX:18984254-19082825	+	3127	ncRNA	hsa:101928415	uncharacterized LOC101928415
NEURL2	-1.76177	8.74542e-05	0.000606453	down	chr20:45888472-45891287	-	1454	protein-coding	hsa:140825	neuralized E3 ubiquitin protein ligase 2
LOC105376277	-1.77231	0.0019191	0.00895496	down	chr9:126608094-126613722	-	984	ncRNA		uncharacterized LOC105376277
MIR646HG	-1.77676	0.00415061	0.0170329	down	chr20:60138492-60322256	+	2043	ncRNA	hsa:284757	MIR646 host gene (non-protein coding)
FAM66B	-1.78671	0.0149053	0.0487165	down	chr8:7301611-7355354	-	1432	ncRNA	hsa:100128890	family with sequence similarity 66, member B
DNAJC8P1	-1.78989	0.000389715	0.00228213	down	chr14:35429750-35431326	+	1467	pseudo		DnaJ (Hsp40) homolog, subfamily C, member 8 pseudogene 1
ANGPT1	-1.82104	2.62174e-10	5.65034e-09	down	chr8:107249482-107498055	-	4367	protein-coding	hsa:284	angiopoietin 1
LIFR-AS1	-1.82577	0.000542052	0.00302873	down	chr5:38556786-38671216	+	3803	ncRNA	hsa:100506495	LIFR antisense RNA 1
LOC100505666	-1.83045	3.17353e-07	3.90316e-06	down	chr1:155045191-155063991	-	1602	lncRNA	hsa:100505666	uncharacterized LOC100505666
LOC100996246	-1.85247	0.00649419	0.0247308	down	chr12:132186735-132189699	-	1488	ncRNA	hsa:100996246	uncharacterized LOC100996246
SPANXN3	-1.85576	0.000706599	0.00379738	down	chrX:143508735-143517475	-	710	protein-coding	hsa:139067	SPANX family, member N3
MAPT	-1.85726	0.00629346	0.0240972	down	NT_167251.2:760287-893837	-	6813	protein-coding	hsa:4137	microtubule-associated protein tau
LOC100287042	-1.85878	5.32773e-07	6.24846e-06	down	chr17:75271299-75273895	+	2597	ncRNA	hsa:100287042	uncharacterized LOC100287042
SMIM11A	-1.87195	0.00996709	0.0349515	down	chr21:34375450-34402777	+	1408	protein-coding	hsa:54065	small integral membrane protein 11A
RHPN1-AS1	-1.87618	0.000919049	0.00475628	down	chr8:143366623-143368635	-	2013	ncRNA	hsa:78998	RHPN1 antisense RNA 1 (head to head)
LINC00337	-1.88139	0.00388767	0.0161307	down	chr1:6236240-6239444	+	1642	ncRNA	hsa:148645	long intergenic non-protein coding RNA 337
LOC100287846	-1.90319	0.00304965	0.0131858	down	chr8:47189307-47192816	+	3510	ncRNA	hsa:100287846	patched 1 pseudogene
SHANK1	-1.91825	0.0089292	0.0321617	down	chr19:50659257-50719779	-	9635	protein-coding	hsa:50944	SH3 and multiple ankyrin repeat domains 1
LOC101060391	-1.91914	0.000307513	0.0018573	down	chr2:949634-951392	-	752	ncRNA	hsa:101060391	formin-like protein 16-like
SCN4B	-1.92125	0.000798242	0.0042164	down	chr11:118133377-118152915	-	4579	protein-coding	hsa:6330	sodium channel, voltage-gated, type IV, beta subunit
LOC107985686	-1.92531	0.0035515	0.0149728	down	chrX:14540959-14553846	-	10346	ncRNA
SPATA25	-1.93484	0.0131922	0.044086	down	chr20:45886491-45887599	-	719	protein-coding	hsa:128497	spermatogenesis associated 25
SNCB	-1.94674	0.0116568	0.0398699	down	chr5:176620084-176630561	-	1580	protein-coding	hsa:6620	synuclein, beta
AGTR1	-1.96477	0.00136482	0.00667764	down	chr3:148697871-148743003	+	2414	protein-coding	hsa:185	angiotensin II receptor, type 1
RPS11P5	-1.99461	0.00625612	0.0240056	down	chr12:132825681-132826237	+	557	pseudo		ribosomal protein S11 pseudogene 5
SNORD4B	-2.03254	0.00628737	0.0240972	down	chr17:28723681-28723754	+	74	snoRNA	hsa:26772	small nucleolar RNA, C/D box 4B
ERAP2	-2.04827	7.7208e-06	7.018e-05	down	chr5:96875940-96919703	+	5713	protein-coding	hsa:64167	endoplasmic reticulum aminopeptidase 2
SERTM1	-2.06629	0.00128052	0.0063108	down	chr13:36673912-36697839	+	3207	protein-coding	hsa:400120	serine-rich and transmembrane domain containing 1
SUMO2P6	-2.08928	0.00710614	0.0264964	down	chr5:174561775-174562062	+	288	pseudo		SUMO2 pseudogene 6
LOC389247	-2.0974	0.00690841	0.0259065	down	chr4:183494737-183504515	-	781	ncRNA	hsa:389247	uncharacterized LOC389247
GJB2	-2.11492	0.00572627	0.0222288	down	chr13:20187463-20192975	-	2334	protein-coding	hsa:2706	gap junction protein, beta 2, 26kDa
HMGN2P6	-2.12896	0.00372305	0.0155969	down	chr14:25266253-25267446	-	1194	pseudo		high mobility group nucleosomal binding domain 2 pseudogene 6
KIAA0226L	-2.13038	8.41357e-06	7.57547e-05	down	chr13:46342000-46390042	-	3979	protein-coding	hsa:80183	KIAA0226-like
KCNH4	-2.1375	0.00134706	0.00659995	down	chr17:42156892-42181278	-	4163	protein-coding	hsa:23415	potassium voltage-gated channel, subfamily H (eag-related), member 4
RPS28P5	-2.16107	0.00450599	0.0182379	down	chr2:74754670-74754819	-	150	pseudo		ribosomal protein S28 pseudogene 5
SNX25P1	-2.1774	0.00347922	0.0147264	down	chr1:211417025-211417937	+	913	pseudo		sorting nexin 25 pseudogene 1
COL4A4	-2.22541	0.000927669	0.00479616	down	chr2:226970293-227164559	-	10341	protein-coding	hsa:1286	collagen, type IV, alpha 4
C1orf145	-2.22604	0.000864018	0.00451719	down	chr1:228203506-228213664	-	2884	ncRNA	hsa:574407	chromosome 1 open reading frame 145
LOC105374140	-2.25055	5.7815e-07	6.72797e-06	down	chr3:144231596-144478093	+	14379	ncRNA		uncharacterized LOC105374140
LOC105372401	-2.25438	0.00905188	0.0325003	down	chr19:41307076-41310412	-	3225	ncRNA		uncharacterized LOC105372401
LOC646644	-2.27223	0.0019453	0.00905302	down	chr2:221944164-221944811	+	648	pseudo	hsa:646644	LLP homolog, long-term synaptic facilitation (Aplysia) pseudogene
HSPE1P2	-2.27988	0.00256318	0.0114094	down	chr14:63601471-63601934	+	464	pseudo		heat shock 10kDa protein 1 pseudogene 2
LOC105371050	-2.2939	0.00923687	0.0330045	down	chr16:2456839-2460020	-	539	ncRNA		uncharacterized LOC105371050
OLIG1	-2.32242	0.000691638	0.00373228	down	chr21:33070144-33072422	+	2279	protein-coding	hsa:116448	oligodendrocyte transcription factor 1
LOC728026	-2.36406	0.00910077	0.0326172	down	chr9:94347222-94348219	-	998	protein-coding	hsa:728026	prothymosin alpha-like
LOC100129518	-2.38997	0.00216896	0.00990268	down	chr6:159760258-159762332	-	1718	ncRNA	hsa:100129518	uncharacterized LOC100129518
VN1R83P	-2.41952	0.000568244	0.00315825	down	chr19:21289554-21289998	-	445	pseudo		vomeronasal 1 receptor 83 pseudogene
SNORA13	-2.42323	0.00436291	0.0177478	down	chr5:112161485-112161617	+	133	snoRNA	hsa:654322	small nucleolar RNA, H/ACA box 13
LOC105372824	-2.44185	0.00170513	0.0080895	down	chr21:43737000-43738097	+	1098	protein-coding		uncharacterized protein C21orf124
GNRHR2	-2.44331	0.00578771	0.0224465	down	chr1:145919013-145925341	+	1626	pseudo	hsa:114814	gonadotropin-releasing hormone (type 2) receptor 2, pseudogene
DDT	-2.46179	0.000416928	0.00241585	down	NT_187633.1:207729-216194	-	671	protein-coding	hsa:1652	D-dopachrome tautomerase
LOC106699570	-2.51092	0.0139874	0.0461961	down	chr16:66751752-66754743	+	2897	ncRNA
MIR762	-2.56887	0.00533241	0.0209343	down	chr16:30893903-30893985	+	83	ncRNA	hsa:100313837	microRNA 762
ACTBP2	-2.59016	0.00882854	0.0318483	down	chr5:77784803-77786597	+	1795	pseudo		actin, beta pseudogene 2
LOC105374104	-2.59171	4.57632e-07	5.43406e-06	down	chr3:130111747-130120577	+	4331	lncRNA		uncharacterized LOC105374104
LINC01297	-2.5945	0.000202334	0.00128147	down	chr22:15746674-15778289	+	572	ncRNA		long intergenic non-protein coding RNA 1297
SATB2-AS1	-2.65121	0.000273724	0.00168024	down	chr2:199468098-199472758	+	3316	ncRNA	hsa:150538	SATB2 antisense RNA 1
LOC107987366	-2.6705	0.00218362	0.00996095	down	NT_187367.1:167836-172778	-	4356	ncRNA
LOC105374794	-2.68844	0.00418355	0.0171464	down	chr2:70673242-70680704	+	1536	ncRNA		uncharacterized LOC105374794
RPS21P4	-2.77183	0.0135335	0.0449472	down	chr4:16256237-16256601	-	365	pseudo		ribosomal protein S21 pseudogene 4
SIRT2	-2.82991	0.00368524	0.0154683	down	NW_014040929.1:288227-309534	-	2072	protein-coding	hsa:22933	sirtuin 2
CHRNA3	-2.83765	0.00251203	0.0112079	down	chr15:78593052-78621295	-	3557	protein-coding	hsa:1136	cholinergic receptor, nicotinic, alpha 3 (neuronal)
LOC102724081	-2.887	0.0136228	0.0452296	down	chr2:168422617-168457158	-	6346	ncRNA	hsa:102724081	uncharacterized LOC102724081
SLX1A-SULT1A3	-2.9843	0.00623659	0.0239482	down	chr16:30194433-30204329	+	2218	ncRNA	hsa:100526830	SLX1A-SULT1A3 readthrough (NMD candidate)
CSPG4P10	-3.02029	0.00202315	0.00934479	down	chr15:82459471-82470008	+	10538	pseudo		chondroitin sulfate proteoglycan 4 pseudogene 10
RPS14P2	-3.0212	0.00615259	0.0236821	down	chr1:178411584-178412063	+	480	pseudo		ribosomal protein S14 pseudogene 2
LOC400706	-3.02768	0.00656362	0.0249527	down	chr19:46057678-46077629	-	3226	ncRNA		uncharacterized LOC400706
C1QL4	-3.04008	1.69089e-05	0.000141661	down	chr12:49332409-49337195	-	2065	protein-coding	hsa:338761	complement component 1, q subcomponent-like 4
SOCS3	-3.05596	0.0149578	0.0488346	down	chr17:78356777-78360079	-	2737	protein-coding	hsa:9021	suppressor of cytokine signaling 3
C1GALT1C1L	-3.11308	0.00153713	0.00738964	down	chr2:43675153-43676322	-	1170	protein-coding	hsa:728819	hCG1645220
LOC105369140	-3.12549	0.0147048	0.0481889	down	chr1:143744713-143760507	+	2746	protein-coding		putative neuroblastoma breakpoint family member 6-like protein
PLK5	-3.18278	0.00953088	0.0337264	down	chr19:1524074-1535456	+	1933	protein-coding	hsa:126520	polo-like kinase 5
LOC100421235	-3.24649	0.00656568	0.024956	down	chr15:82691526-82692452	-	927	pseudo		serine/arginine-rich splicing factor 9 pseudogene
TRMT112P6	-3.33666	0.00476904	0.0191621	down	chr2:26028033-26028624	-	592	pseudo		tRNA methyltransferase 11-2 homolog (S. cerevisiae) pseudogene 6
S1PR5	-3.36135	1.64714e-05	0.000138606	down	chr19:10512742-10517992	-	2457	protein-coding	hsa:53637	sphingosine-1-phosphate receptor 5
LINC01419	-3.39414	0.00182482	0.00858572	down	chr8:83403758-83408900	+	1521	ncRNA		long intergenic non-protein coding RNA 1419
LOC107984638	-3.42506	0.0127091	0.0428747	down	chr14:77027791-77029281	+	1337	protein-coding
MESP2	-3.43272	7.20466e-05	0.000512142	down	chr15:89776358-89778754	+	1614	protein-coding	hsa:145873	mesoderm posterior basic helix-loop-helix transcription factor 2
RPL7L1P9	-3.53429	0.0107644	0.0373097	down	chr2:217760390-217761311	-	922	pseudo		ribosomal protein L7-like 1 pseudogene 9
ASB12	-3.61801	0.014812	0.0485095	down	chrX:64224192-64230631	-	1293	protein-coding	hsa:142689	ankyrin repeat and SOCS box containing 12
SNORA58	-3.64659	0.00183972	0.00864207	down	chr3:131478998-131479233	-	236	snoRNA	hsa:677836	small nucleolar RNA, H/ACA box 58
LOC100421597	-3.65455	0.00148	0.00716758	down	chr7:7980277-7982429	+	1706	pseudo		peptidylprolyl isomerase (cyclophilin)-like 4 pseudogene
RFX6	-3.6795	0.00836552	0.0304346	down	chr6:116877213-116932163	+	3507	protein-coding	hsa:222546	regulatory factor X, 6
LINC00877	-3.70259	0.0100888	0.0352958	down	chr3:72035519-72100455	-	2315	ncRNA	hsa:285286	long intergenic non-protein coding RNA 877
LOC388780	-3.71117	0.00029642	0.00179755	down	chr20:2206437-2236654	+	1813	protein-coding	hsa:388780	uncharacterized LOC388780
BFAR	-3.74986	0.000318942	0.00191914	down	chr16:14632811-14669236	+	3043	protein-coding	hsa:51283	bifunctional apoptosis regulator
PTP4A2P1	-3.95977	0.00701181	0.0262146	down	chr17:42533133-42534214	+	1082	pseudo		protein tyrosine phosphatase type IVA, member 2 pseudogene 1
PYCRL	-4.02826	0.00809649	0.0295893	down	NT_187571.1:93953-99654	-	2678	protein-coding	hsa:65263	pyrroline-5-carboxylate reductase-like
ABHD17AP6	-4.11438	0.0110133	0.0380477	down	chr17:20840687-20844479	+	1462	pseudo		abhydrolase domain containing 17A pseudogene 6
CYCSP3	-4.27324	0.00995532	0.034916	down	chr8:33969561-33969878	-	318	pseudo		cytochrome c, somatic pseudogene 3
LOC729674	-4.44402	0.00770316	0.0284101	down	chr3:132175334-132176813	+	1480	pseudo		proteasome (prosome, macropain) 26S subunit, ATPase, 2 pseudogene
LOC554206	-4.49132	0.000683368	0.00369717	down	chr16:25031741-25032777	+	1037	pseudo	hsa:554206	leucine carboxyl methyltransferase 1 pseudogene
PSKH2	-5.28397	1.64615e-07	2.1521e-06	down	chr8:86047109-86069987	-	2868	protein-coding	hsa:85481	protein serine kinase H2
LOC100506691	-5.47096	0.000946803	0.00488064	down	NW_011332697.1:5556-10826	+	811	ncRNA	hsa:100506691	uncharacterized LOC100506691
PTPN20	-5.68131	0.0117177	0.0400684	down	chr10:46911134-47003834	+	4307	protein-coding	hsa:26095	protein tyrosine phosphatase, non-receptor type 20B
LOC105377622	-5.71248	0.0112047	0.0385753	down	chr4:139600624-139612239	-	3288	protein-coding		uncharacterized LOC105377622
LOC100420759	-5.73245	0.00836871	0.0304409	down	chrX:71527621-71528635	-	1015	pseudo		suppressor of cytokine signaling 6 pseudogene
HSPA8P5	-5.84605	0.0100516	0.035195	down	chr12:4097373-4099720	+	2207	pseudo		heat shock 70kDa protein 8 pseudogene 5
LOC100505501	-5.88934	0.00809039	0.0295773	down	chr8:59119836-59121347	+	1248	ncRNA	hsa:100505501	uncharacterized LOC100505501
LOC100419786	-5.90109	0.0133743	0.0445526	down	chrX:64144909-64147052	-	2144	pseudo		zinc finger protein 670 pseudogene
LINC00992	-5.91455	0.00375138	0.0156925	down	chr5:117415512-117579744	+	3091	ncRNA	hsa:728342	long intergenic non-protein coding RNA 992
CXCL14	-5.92892	0.0119471	0.0407564	down	chr5:135570679-135579279	-	1975	protein-coding	hsa:9547	chemokine (C-X-C motif) ligand 14
LINC00941	-5.93798	0.00881927	0.0318204	down	chr12:30795681-30802711	+	1895	ncRNA	hsa:100287314	long intergenic non-protein coding RNA 941
GPS2P1	-5.94021	0.00442067	0.0179411	down	chr9:2875387-2876503	-	1117	pseudo		G protein pathway suppressor 2 pseudogene 1
NXPH3	-5.97172	0.00419135	0.0171665	down	chr17:49575936-49583810	+	5553	protein-coding	hsa:11248	neurexophilin 3
LOC107985108	-6.06971	0.00381085	0.0158969	down	chr1:143729544-143737130	+	831	protein-coding
CCT5P1	-6.09257	0.008078	0.0295372	down	chr5:115512180-115513895	+	1716	pseudo		chaperonin containing TCP1, subunit 5 (epsilon) pseudogene 1
RAB26	-6.09613	0.00501041	0.0199598	down	chr16:2148144-2154165	+	2441	protein-coding	hsa:25837	RAB26, member RAS oncogene family
ZNF347	-6.10351	0.00726176	0.0270046	down	chr19:53134935-53159069	-	8342	protein-coding	hsa:84671	zinc finger protein 347
LOC101928331	-6.27839	0.00215264	0.00983719	down	chr6:14431940-14520793	+	12463	ncRNA	hsa:101928331	uncharacterized LOC101928331
ST13P22	-6.32991	0.00225945	0.01026	down	chr12:101773114-101773421	-	308	pseudo		suppression of tumorigenicity 13 (colon carcinoma) (Hsp70 interacting protein) pseudogene 22
LOC105370705	-6.34224	0.00199211	0.00922786	down	chr14:23056023-23058476	+	881	protein-coding		collagen alpha-2(I) chain-like
RPL15P22	-6.5193	0.00139102	0.00679157	down	chr22:26886845-26887581	-	737	pseudo		ribosomal protein L15 pseudogene 22
RPL31P10	-6.75658	0.00271408	0.0119633	down	chr12:6409596-6410040	-	445	pseudo		ribosomal protein L31 pseudogene 10
PTN	-7.30217	0.000895064	0.00465275	down	chr7:137227341-137343865	-	1611	protein-coding	hsa:5764	pleiotrophin
GAPDHP63	-7.49888	0.000616869	0.00338131	down	chr6:79952806-79954082	-	1277	pseudo		glyceraldehyde 3 phosphate dehydrogenase pseudogene 63
SPATC1L	-8.19315	0.000143707	0.000944682	down	NT_187626.1:20585-45829	-	2316	protein-coding	hsa:84221	spermatogenesis and centriole associated 1-like
